# Supplementary material for: Behavioral and neuropathological characterization over the adult lifespan of the human tau knock-in mouse
Source: Front Aging Neurosci. 2023 Sep 29;15:1265151. doi: 10.3389/fnagi.2023.1265151 (PMC10576558; doi:10.3389/fnagi.2023.1265151)
Supplement: Supplementary file 1 [file Table_1.xlsx]

## Sheet: Table S1
1-1A: Open Field Percent Time in Center
	WT Animals	Age	Below threshold?	P value	Mean of WT: Male	Mean of WT: Female	Difference	SE of difference	t ratio	df	Adjusted P Value
		6 Month	No	0.232855	23.9	21.43	2.47	2.001	1.235	18	0.548527
		12 Month	No	0.614453	30.21	28.53	1.681	3.279	0.5126	18	0.614453
		18 Month	No	0.315567	29.8	24.95	4.856	4.703	1.032	18	0.548527
		24 Month	No	0.129231	35.08	27.94	7.138	4.477	1.595	17	0.425075
	hMAPT Animals	Age	Below threshold?	P value	Mean of hMAPT: Male	Mean of hMAPT: Female	Difference	SE of difference	t ratio	df	Adjusted P Value
		6 Month	No	0.03824	32.37	19.2	13.16	5.655	2.328	12	0.144406
		12 Month	No	0.791357	29.24	27.91	1.336	4.93	0.2711	11	0.791357
		18 Month	No	0.128187	31.6	25.67	5.934	3.607	1.645	11	0.337372
		24 Month	No	0.468257	22.5	24.8	-2.297	3.08	0.7456	14	0.717249
1-1B Open Field Distance Traveled
	WT Animals	Age	Below threshold?	P value	Mean of WT: Male	Mean of WT: Female	Difference	SE of difference	t ratio	df	Adjusted P Value
		6 Month	No	0.902079	51.65	52.22	-0.5748	4.606	0.1248	18	0.990411
		12 Month	No	0.962291	57.39	57.54	-0.1507	3.143	0.04794	18	0.990411
		18 Month	No	0.492178	44.65	47.73	-3.074	4.385	0.7011	18	0.869041
		24 Month	No	0.085965	39.37	45.54	-6.165	3.382	1.823	17	0.302006
	hMAPT Animals	Age	Below threshold?	P value	Mean of hMAPT: Male	Mean of hMAPT: Female	Difference	SE of difference	t ratio	df	Adjusted P Value
		6 Month	No	0.599881	53.08	49.96	3.123	5.797	0.5388	12	0.630831
		12 Month	No	0.017934	40.78	57.51	-16.72	6.018	2.779	11	0.069829
		18 Month	No	0.392407	49.42	56.09	-6.675	7.498	0.8902	11	0.630831
		24 Month	No	0.079572	52.96	66.26	-13.3	7.034	1.89	14	0.220224
1-2A OLT-NORT-Training
	WT Animals: Object 1	Age	Below threshold?	P value	Mean of hMAPT: Male	Mean of hMAPT: Female	Difference	SE of difference	t ratio	df	Adjusted P Value
		6 Month	No	0.248661	52.49	48.63	3.868	3.238	1.195	17	0.575861
		12 Month	No	0.286514	53.93	47.19	6.735	6.108	1.103	16	0.575861
		18 Month	No	0.025662	46.72	55.55	-8.838	3.614	2.445	17	0.098763
		24 Month	No	0.391504	46	50.22	-4.218	4.797	0.8793	17	0.575861
	WT Animals: Object 2	Age	Below threshold?	P value	Mean of hMAPT: Male	Mean of hMAPT: Female	Difference	SE of difference	t ratio	df	Adjusted P Value
		6 Month	No	0.248661	47.51	51.37	-3.868	3.238	1.195	17	0.575861
		12 Month	No	0.286514	46.07	52.81	-6.735	6.108	1.103	16	0.575861
		18 Month	No	0.025662	53.28	44.45	8.838	3.614	2.445	17	0.098763
		24 Month	No	0.391504	54	49.78	4.218	4.797	0.8793	17	0.575861
	KI Animals: Object 1	Age	Below threshold?	P value	Mean of hMAPT: Male	Mean of hMAPT: Female	Difference	SE of difference	t ratio	df	Adjusted P Value
		6 Month	No	0.604275	46.99	51.24	-4.256	7.926	0.537	9	0.843401
		12 Month	No	0.815537	50.43	52.12	-1.691	7.077	0.239	11	0.843401
		18 Month	No	0.037178	47.66	55.33	-7.668	3.236	2.37	11	0.140621
		24 Month	No	0.261136	49.38	55.13	-5.748	4.908	1.171	14	0.596639
	KI Animals: Object 2	Age	Below threshold?	P value	Mean of hMAPT: Male	Mean of hMAPT: Female	Difference	SE of difference	t ratio	df	Adjusted P Value
		6 Month	No	0.377168	48.87	56.01	-7.145	7.692	0.9289	9	0.61208
		12 Month	No	0.815537	49.57	47.88	1.691	7.077	0.239	11	0.815537
		18 Month	No	0.037178	52.34	44.67	7.668	3.236	2.37	11	0.140621
		24 Month	No	0.261136	50.62	44.87	5.748	4.908	1.171	14	0.596639
1-2B Object Location Task
	WT Animals	Age	Below threshold?	P value	Mean of WT: Male	Mean of WT: Female	Difference	SE of difference	t ratio	df	Adjusted P Value
		6 Month	No	0.890695	54.11	54.78	-0.6746	4.836	0.1395	17	0.998694
		12 Month	No	0.957989	57.75	58.22	-0.4692	8.776	0.05346	17	0.998694
		18 Month	No	0.578946	59.94	63.28	-3.337	5.891	0.5665	16	0.96857
		24 Month	No	0.958865	55.88	56.25	-0.3752	7.169	0.05234	17	0.998694
	hMAPT Animals	Age	Below threshold?	P value	Mean of hMAPT: Male	Mean of hMAPT: Female	Difference	SE of difference	t ratio	df	Adjusted P Value
		6 Month	No	0.366856	54.16	48.08	6.083	6.436	0.9452	10	0.839302
		12 Month	No	0.99541	47.83	47.88	-0.0518	8.803	0.005884	11	0.999979
		18 Month	No	>0.999999	57.41	57.41	0	5.991	0	10	>0.999999
		24 Month	No	0.432844	55.75	50.33	5.425	6.718	0.8076	14	0.839302
1-2C Novel Object Recognition Task
	WT Animals	Age	Below threshold?	P value	Mean of WT: Male	Mean of WT: Female	Difference	SE of difference	t ratio	df	Adjusted P Value
		6 Month	No	0.952204	47.87	48.35	-0.472	7.752	0.06089	16	0.964662
		12 Month	No	0.783063	43.58	40.39	3.184	11.34	0.2807	14	0.964662
		18 Month	No	0.671844	55.14	51.79	3.357	7.78	0.4315	16	0.964662
		24 Month	No	0.30365	46.01	39.44	6.571	6.182	1.063	16	0.764869
	hMAPT Animals	Age	Below threshold?	P value	Mean of hMAPT: Male	Mean of hMAPT: Female	Difference	SE of difference	t ratio	df	Adjusted P Value
		6 Month	No	0.149462	65.37	52.06	13.31	8.523	1.562	10	0.476671
		12 Month	No	0.280109	63.51	50.82	12.68	11.17	1.136	11	0.626921
		18 Month	No	0.724295	43.83	46.56	-2.725	7.511	0.3628	10	0.724295
		24 Month	No	0.303131	48.99	58.38	-9.385	8.779	1.069	14	0.626921
1-3A Rotarod Latency to Fall
	WT Animals	Age	Below threshold?	P value	Mean of WT: Male	Mean of WT: Female	Difference	SE of difference	t ratio	df	Adjusted P Value
		6 Month	No	0.428322	223.4	242.5	-19.07	23.53	0.8104	18	0.673184
		12 Month	No	0.573252	179.8	194	-14.27	24.88	0.5737	18	0.673184
		18 Month	No	0.288806	105.2	122.7	-17.54	16.05	1.093	18	0.64028
		24 Month	No	0.198893	158.7	126.8	31.92	23.88	1.337	17	0.588129
	hMAPT Animals	Age	Below threshold?	P value	Mean of hMAPT: Male	Mean of hMAPT: Female	Difference	SE of difference	t ratio	df	Adjusted P Value
		6 Month	No	0.429589	233.7	252	-18.37	22.4	0.8201	11	0.674631
		12 Month	No	0.164435	157.2	195.7	-38.45	25.81	1.49	11	0.512559
		18 Month	No	0.270498	199.2	168.1	31.03	26.74	1.16	11	0.611779
		24 Month	No	0.81958	141.4	135.5	5.914	25.44	0.2324	14	0.81958
1-4A Radial Arm Water Maze Errors											1-4B Radial Arm Water Maze Latency
		Tukey's multiple comparisons test	Mean Diff.	95.00% CI of diff.	Below threshold?	Summary	Adjusted P Value				Tukey's multiple comparisons test	Mean Diff.	95.00% CI of diff.	Below threshold?	Summary	Adjusted P Value
		Block 1									Block 1
		WT: 6m Male vs. WT: 6m Female	-0.2833	-4.597 to 4.030	No	ns	>0.9999				WT: 6m Male vs. WT: 6m Female	-2.394	-24.24 to 19.45	No	ns	>0.9999
		WT: 6m Male vs. hMAPT: 6m Male	0.07619	-5.088 to 5.240	No	ns	>0.9999				WT: 6m Male vs. hMAPT: 6m Male	-11.32	-74.42 to 51.78	No	ns	0.9942
		WT: 6m Male vs. hMAPT: 6m Female	-1.678	-8.387 to 5.032	No	ns	0.9964				WT: 6m Male vs. hMAPT: 6m Female	-16.2	-43.74 to 11.34	No	ns	0.5518
		WT: 6m Male vs. WT: 12m Male	-1.1	-6.028 to 3.828	No	ns	0.9998				WT: 6m Male vs. WT: 12m Male	-7.397	-32.83 to 18.03	No	ns	0.9971
		WT: 6m Male vs. WT: 12m Female	-0.4	-4.673 to 3.873	No	ns	>0.9999				WT: 6m Male vs. WT: 12m Female	-4.596	-30.01 to 20.82	No	ns	>0.9999
		WT: 6m Male vs. hMAPT: 12m Male	0.3222	-4.269 to 4.914	No	ns	>0.9999				WT: 6m Male vs. hMAPT: 12m Male	-10.3	-41.38 to 20.78	No	ns	0.9752
		WT: 6m Male vs. hMAPT: 12m Female	0.5524	-3.548 to 4.653	No	ns	>0.9999				WT: 6m Male vs. hMAPT: 12m Female	-3.408	-27.69 to 20.88	No	ns	>0.9999
		WT: 6m Male vs. WT: 18m Male	-0.775	-5.629 to 4.079	No	ns	>0.9999				WT: 6m Male vs. WT: 18m Male	-12.75	-38.06 to 12.56	No	ns	0.7872
		WT: 6m Male vs. WT: 18m Female	-0.06667	-4.812 to 4.679	No	ns	>0.9999				WT: 6m Male vs. WT: 18m Female	-6.961	-36.43 to 22.51	No	ns	0.9995
		WT: 6m Male vs. hMAPT: 18m Male	1.378	-3.292 to 6.047	No	ns	0.9939				WT: 6m Male vs. hMAPT: 18m Male	1.952	-28.48 to 32.39	No	ns	>0.9999
		WT: 6m Male vs. hMAPT: 18m Female	-0.4476	-5.417 to 4.522	No	ns	>0.9999				WT: 6m Male vs. hMAPT: 18m Female	-12.29	-38.13 to 13.55	No	ns	0.8291
		WT: 6m Male vs. WT: 24m Male	0.8167	-3.434 to 5.068	No	ns	>0.9999				WT: 6m Male vs. WT: 24m Male	-5.525	-32.76 to 21.71	No	ns	>0.9999
		WT: 6m Male vs. WT: 24m Female	-1.448	-6.177 to 3.281	No	ns	0.9928				WT: 6m Male vs. WT: 24m Female	-14.22	-44.22 to 15.78	No	ns	0.812
		WT: 6m Male vs. hMAPT: 24m Male	-0.525	-5.446 to 4.396	No	ns	>0.9999				WT: 6m Male vs. hMAPT: 24m Male	-6.684	-33.21 to 19.84	No	ns	0.9991
		WT: 6m Male vs. hMAPT: 24m Female	0.6667	-3.550 to 4.883	No	ns	>0.9999				WT: 6m Male vs. hMAPT: 24m Female	-6.111	-27.59 to 15.37	No	ns	0.9924
		WT: 6m Female vs. hMAPT: 6m Male	0.3595	-4.446 to 5.165	No	ns	>0.9999				WT: 6m Female vs. hMAPT: 6m Male	-8.925	-78.37 to 60.52	No	ns	0.9977
		WT: 6m Female vs. hMAPT: 6m Female	-1.394	-8.010 to 5.221	No	ns	0.9984				WT: 6m Female vs. hMAPT: 6m Female	-13.8	-38.48 to 10.87	No	ns	0.4809
		WT: 6m Female vs. WT: 12m Male	-0.8167	-5.301 to 3.668	No	ns	>0.9999				WT: 6m Female vs. WT: 12m Male	-5.004	-25.57 to 15.56	No	ns	0.9991
		WT: 6m Female vs. WT: 12m Female	-0.1167	-3.751 to 3.517	No	ns	>0.9999				WT: 6m Female vs. WT: 12m Female	-2.203	-22.74 to 18.34	No	ns	>0.9999
		WT: 6m Female vs. hMAPT: 12m Male	0.6056	-3.490 to 4.701	No	ns	>0.9999				WT: 6m Female vs. hMAPT: 12m Male	-7.905	-37.52 to 21.71	No	ns	0.9806
		WT: 6m Female vs. hMAPT: 12m Female	0.8357	-2.552 to 4.224	No	ns	0.9992				WT: 6m Female vs. hMAPT: 12m Female	-1.014	-20.05 to 18.03	No	ns	>0.9999
		WT: 6m Female vs. WT: 18m Male	-0.4917	-4.902 to 3.918	No	ns	>0.9999				WT: 6m Female vs. WT: 18m Male	-10.36	-30.99 to 10.27	No	ns	0.7204
		WT: 6m Female vs. WT: 18m Female	0.2167	-4.056 to 4.490	No	ns	>0.9999				WT: 6m Female vs. WT: 18m Female	-4.568	-31.24 to 22.10	No	ns	>0.9999
		WT: 6m Female vs. hMAPT: 18m Male	1.661	-2.538 to 5.860	No	ns	0.9215				WT: 6m Female vs. hMAPT: 18m Male	4.346	-24.42 to 33.11	No	ns	>0.9999
		WT: 6m Female vs. hMAPT: 18m Female	-0.1643	-4.730 to 4.402	No	ns	>0.9999				WT: 6m Female vs. hMAPT: 18m Female	-9.898	-31.59 to 11.80	No	ns	0.7803
		WT: 6m Female vs. WT: 24m Male	1.1	-2.503 to 4.703	No	ns	0.9954				WT: 6m Female vs. WT: 24m Male	-3.132	-26.38 to 20.12	No	ns	>0.9999
		WT: 6m Female vs. WT: 24m Female	-1.164	-5.427 to 3.098	No	ns	0.9967				WT: 6m Female vs. WT: 24m Female	-11.83	-39.52 to 15.86	No	ns	0.7982
		WT: 6m Female vs. hMAPT: 24m Male	-0.2417	-4.735 to 4.251	No	ns	>0.9999				WT: 6m Female vs. hMAPT: 24m Male	-4.291	-26.82 to 18.24	No	ns	0.9999
		WT: 6m Female vs. hMAPT: 24m Female	0.95	-2.625 to 4.525	No	ns	0.9971				WT: 6m Female vs. hMAPT: 24m Female	-3.718	-16.02 to 8.587	No	ns	0.9913
		hMAPT: 6m Male vs. hMAPT: 6m Female	-1.754	-8.638 to 5.130	No	ns	0.9956				hMAPT: 6m Male vs. hMAPT: 6m Female	-4.88	-68.55 to 58.79	No	ns	>0.9999
		hMAPT: 6m Male vs. WT: 12m Male	-1.176	-6.454 to 4.102	No	ns	0.9997				hMAPT: 6m Male vs. WT: 12m Male	3.921	-59.91 to 67.75	No	ns	>0.9999
		hMAPT: 6m Male vs. WT: 12m Female	-0.4762	-5.255 to 4.302	No	ns	>0.9999				hMAPT: 6m Male vs. WT: 12m Female	6.722	-57.12 to 70.56	No	ns	>0.9999
		hMAPT: 6m Male vs. hMAPT: 12m Male	0.246	-4.789 to 5.281	No	ns	>0.9999				hMAPT: 6m Male vs. hMAPT: 12m Male	1.019	-61.23 to 63.27	No	ns	>0.9999
		hMAPT: 6m Male vs. hMAPT: 12m Female	0.4762	-4.218 to 5.170	No	ns	>0.9999				hMAPT: 6m Male vs. hMAPT: 12m Female	7.911	-57.89 to 73.71	No	ns	0.9996
		hMAPT: 6m Male vs. WT: 18m Male	-0.8512	-6.078 to 4.375	No	ns	>0.9999				hMAPT: 6m Male vs. WT: 18m Male	-1.433	-65.88 to 63.01	No	ns	>0.9999
		hMAPT: 6m Male vs. WT: 18m Female	-0.1429	-5.282 to 4.996	No	ns	>0.9999				hMAPT: 6m Male vs. WT: 18m Female	4.357	-57.46 to 66.18	No	ns	>0.9999
		hMAPT: 6m Male vs. hMAPT: 18m Male	1.302	-3.794 to 6.397	No	ns	0.997				hMAPT: 6m Male vs. hMAPT: 18m Male	13.27	-49.17 to 75.71	No	ns	0.9858
		hMAPT: 6m Male vs. hMAPT: 18m Female	-0.5238	-5.852 to 4.804	No	ns	>0.9999				hMAPT: 6m Male vs. hMAPT: 18m Female	-0.9731	-65.31 to 63.36	No	ns	>0.9999
		hMAPT: 6m Male vs. WT: 24m Male	0.7405	-4.024 to 5.505	No	ns	>0.9999				hMAPT: 6m Male vs. WT: 24m Male	5.793	-56.60 to 68.19	No	ns	>0.9999
		hMAPT: 6m Male vs. WT: 24m Female	-1.524	-6.657 to 3.609	No	ns	0.9904				hMAPT: 6m Male vs. WT: 24m Female	-2.905	-64.94 to 59.13	No	ns	>0.9999
		hMAPT: 6m Male vs. hMAPT: 24m Male	-0.6012	-5.883 to 4.680	No	ns	>0.9999				hMAPT: 6m Male vs. hMAPT: 24m Male	4.634	-58.82 to 68.08	No	ns	>0.9999
		hMAPT: 6m Male vs. hMAPT: 24m Female	0.5905	-4.191 to 5.372	No	ns	>0.9999				hMAPT: 6m Male vs. hMAPT: 24m Female	5.207	-66.11 to 76.52	No	ns	>0.9999
		hMAPT: 6m Female vs. WT: 12m Male	0.5778	-6.180 to 7.335	No	ns	>0.9999				hMAPT: 6m Female vs. WT: 12m Male	8.801	-18.04 to 35.65	No	ns	0.9809
		hMAPT: 6m Female vs. WT: 12m Female	1.278	-5.337 to 7.892	No	ns	0.9993				hMAPT: 6m Female vs. WT: 12m Female	11.6	-15.23 to 38.43	No	ns	0.8745
		hMAPT: 6m Female vs. hMAPT: 12m Male	2	-4.710 to 8.710	No	ns	0.972				hMAPT: 6m Female vs. hMAPT: 12m Male	5.899	-26.23 to 38.02	No	ns	0.9999
		hMAPT: 6m Female vs. hMAPT: 12m Female	2.23	-4.434 to 8.894	No	ns	0.9086				hMAPT: 6m Female vs. hMAPT: 12m Female	12.79	-13.34 to 38.92	No	ns	0.7139
		hMAPT: 6m Female vs. WT: 18m Male	0.9028	-5.849 to 7.655	No	ns	>0.9999				hMAPT: 6m Female vs. WT: 18m Male	3.447	-23.40 to 30.30	No	ns	>0.9999
		hMAPT: 6m Female vs. WT: 18m Female	1.611	-5.106 to 8.328	No	ns	0.9968				hMAPT: 6m Female vs. WT: 18m Female	9.237	-21.23 to 39.71	No	ns	0.9892
		hMAPT: 6m Female vs. hMAPT: 18m Male	3.056	-3.674 to 9.785	No	ns	0.7341				hMAPT: 6m Female vs. hMAPT: 18m Male	18.15	-13.38 to 49.68	No	ns	0.5118
		hMAPT: 6m Female vs. hMAPT: 18m Female	1.23	-5.577 to 8.037	No	ns	0.9998				hMAPT: 6m Female vs. hMAPT: 18m Female	3.907	-23.45 to 31.27	No	ns	>0.9999
		hMAPT: 6m Female vs. WT: 24m Male	2.494	-4.121 to 9.109	No	ns	0.8698				hMAPT: 6m Female vs. WT: 24m Male	10.67	-17.70 to 39.04	No	ns	0.9535
		hMAPT: 6m Female vs. WT: 24m Female	0.2302	-6.497 to 6.957	No	ns	>0.9999				hMAPT: 6m Female vs. WT: 24m Female	1.975	-29.05 to 33.01	No	ns	>0.9999
		hMAPT: 6m Female vs. hMAPT: 24m Male	1.153	-5.622 to 7.928	No	ns	>0.9999				hMAPT: 6m Female vs. hMAPT: 24m Male	9.514	-18.35 to 37.37	No	ns	0.97
		hMAPT: 6m Female vs. hMAPT: 24m Female	2.344	-4.344 to 9.032	No	ns	0.887				hMAPT: 6m Female vs. hMAPT: 24m Female	10.09	-14.92 to 35.09	No	ns	0.7628
		WT: 12m Male vs. WT: 12m Female	0.7	-3.747 to 5.147	No	ns	>0.9999				WT: 12m Male vs. WT: 12m Female	2.801	-21.71 to 27.31	No	ns	>0.9999
		WT: 12m Male vs. hMAPT: 12m Male	1.422	-3.316 to 6.160	No	ns	0.9931				WT: 12m Male vs. hMAPT: 12m Male	-2.902	-33.50 to 27.70	No	ns	>0.9999
		WT: 12m Male vs. hMAPT: 12m Female	1.652	-2.637 to 5.942	No	ns	0.9464				WT: 12m Male vs. hMAPT: 12m Female	3.99	-19.32 to 27.30	No	ns	>0.9999
		WT: 12m Male vs. WT: 18m Male	0.325	-4.662 to 5.312	No	ns	>0.9999				WT: 12m Male vs. WT: 18m Male	-5.354	-29.77 to 19.06	No	ns	0.9998
		WT: 12m Male vs. WT: 18m Female	1.033	-3.851 to 5.918	No	ns	0.9999				WT: 12m Male vs. WT: 18m Female	0.4361	-28.41 to 29.29	No	ns	>0.9999
		WT: 12m Male vs. hMAPT: 18m Male	2.478	-2.333 to 7.289	No	ns	0.736				WT: 12m Male vs. hMAPT: 18m Male	9.35	-20.57 to 39.27	No	ns	0.9832
		WT: 12m Male vs. hMAPT: 18m Female	0.6524	-4.441 to 5.746	No	ns	>0.9999				WT: 12m Male vs. hMAPT: 18m Female	-4.894	-29.89 to 20.10	No	ns	>0.9999
		WT: 12m Male vs. WT: 24m Male	1.917	-2.510 to 6.343	No	ns	0.9086				WT: 12m Male vs. WT: 24m Male	1.872	-24.59 to 28.34	No	ns	>0.9999
		WT: 12m Male vs. WT: 24m Female	-0.3476	-5.215 to 4.520	No	ns	>0.9999				WT: 12m Male vs. WT: 24m Female	-6.826	-36.26 to 22.61	No	ns	0.9993
		WT: 12m Male vs. hMAPT: 24m Male	0.575	-4.475 to 5.625	No	ns	>0.9999				WT: 12m Male vs. hMAPT: 24m Male	0.7132	-25.01 to 26.44	No	ns	>0.9999
		WT: 12m Male vs. hMAPT: 24m Female	1.767	-2.627 to 6.160	No	ns	0.9227				WT: 12m Male vs. hMAPT: 24m Female	1.286	-18.85 to 21.42	No	ns	>0.9999
		WT: 12m Female vs. hMAPT: 12m Male	0.7222	-3.332 to 4.777	No	ns	>0.9999				WT: 12m Female vs. hMAPT: 12m Male	-5.703	-36.30 to 24.89	No	ns	0.9999	\
		WT: 12m Female vs. hMAPT: 12m Female	0.9524	-2.368 to 4.273	No	ns	0.9962				WT: 12m Female vs. hMAPT: 12m Female	1.189	-22.10 to 24.47	No	ns	>0.9999
		WT: 12m Female vs. WT: 18m Male	-0.375	-4.748 to 3.998	No	ns	>0.9999				WT: 12m Female vs. WT: 18m Male	-8.155	-32.55 to 16.24	No	ns	0.9866
		WT: 12m Female vs. WT: 18m Female	0.3333	-3.900 to 4.567	No	ns	>0.9999				WT: 12m Female vs. WT: 18m Female	-2.365	-31.20 to 26.47	No	ns	>0.9999
		WT: 12m Female vs. hMAPT: 18m Male	1.778	-2.384 to 5.939	No	ns	0.8724				WT: 12m Female vs. hMAPT: 18m Male	6.549	-23.36 to 36.46	No	ns	0.9994
		WT: 12m Female vs. hMAPT: 18m Female	-0.04762	-4.582 to 4.487	No	ns	>0.9999				WT: 12m Female vs. hMAPT: 18m Female	-7.695	-32.68 to 17.29	No	ns	0.9921
		WT: 12m Female vs. WT: 24m Male	1.217	-2.326 to 4.760	No	ns	0.9865				WT: 12m Female vs. WT: 24m Male	-0.9288	-27.38 to 25.52	No	ns	>0.9999
		WT: 12m Female vs. WT: 24m Female	-1.048	-5.272 to 3.177	No	ns	0.9987				WT: 12m Female vs. WT: 24m Female	-9.627	-39.05 to 19.79	No	ns	0.982
		WT: 12m Female vs. hMAPT: 24m Male	-0.125	-4.583 to 4.333	No	ns	>0.9999				WT: 12m Female vs. hMAPT: 24m Male	-2.088	-27.79 to 23.62	No	ns	>0.9999
		WT: 12m Female vs. hMAPT: 24m Female	1.067	-2.451 to 4.584	No	ns	0.9899				WT: 12m Female vs. hMAPT: 24m Female	-1.515	-21.62 to 18.59	No	ns	>0.9999
		hMAPT: 12m Male vs. hMAPT: 12m Female	0.2302	-3.690 to 4.151	No	ns	>0.9999				hMAPT: 12m Male vs. hMAPT: 12m Female	6.891	-23.32 to 37.11	No	ns	0.998
		hMAPT: 12m Male vs. WT: 18m Male	-1.097	-5.781 to 3.587	No	ns	0.9991				hMAPT: 12m Male vs. WT: 18m Male	-2.452	-33.09 to 28.19	No	ns	>0.9999
		hMAPT: 12m Male vs. WT: 18m Female	-0.3889	-4.957 to 4.179	No	ns	>0.9999				hMAPT: 12m Male vs. WT: 18m Female	3.338	-29.97 to 36.65	No	ns	>0.9999
		hMAPT: 12m Male vs. hMAPT: 18m Male	1.056	-3.471 to 5.582	No	ns	0.9984				hMAPT: 12m Male vs. hMAPT: 18m Male	12.25	-21.88 to 46.38	No	ns	0.9419
		hMAPT: 12m Male vs. hMAPT: 18m Female	-0.7698	-5.595 to 4.056	No	ns	>0.9999				hMAPT: 12m Male vs. hMAPT: 18m Female	-1.993	-33.00 to 29.01	No	ns	>0.9999
		hMAPT: 12m Male vs. WT: 24m Male	0.4944	-3.539 to 4.527	No	ns	>0.9999				hMAPT: 12m Male vs. WT: 24m Male	4.774	-26.91 to 36.46	No	ns	>0.9999
		hMAPT: 12m Male vs. WT: 24m Female	-1.77	-6.337 to 2.798	No	ns	0.9211				hMAPT: 12m Male vs. WT: 24m Female	-3.924	-37.67 to 29.82	No	ns	>0.9999
		hMAPT: 12m Male vs. hMAPT: 24m Male	-0.8472	-5.603 to 3.908	No	ns	>0.9999				hMAPT: 12m Male vs. hMAPT: 24m Male	3.615	-27.72 to 34.95	No	ns	>0.9999
		hMAPT: 12m Male vs. hMAPT: 24m Female	0.3444	-3.725 to 4.414	No	ns	>0.9999				hMAPT: 12m Male vs. hMAPT: 24m Female	4.188	-25.90 to 34.27	No	ns	>0.9999
		hMAPT: 12m Female vs. WT: 18m Male	-1.327	-5.561 to 2.907	No	ns	0.9833				hMAPT: 12m Female vs. WT: 18m Male	-9.343	-32.61 to 13.92	No	ns	0.9243
		hMAPT: 12m Female vs. WT: 18m Female	-0.619	-4.699 to 3.461	No	ns	>0.9999				hMAPT: 12m Female vs. WT: 18m Female	-3.554	-31.64 to 24.54	No	ns	>0.9999
		hMAPT: 12m Female vs. hMAPT: 18m Male	0.8254	-3.216 to 4.867	No	ns	0.9994				hMAPT: 12m Female vs. hMAPT: 18m Male	5.36	-24.12 to 34.84	No	ns	0.9998
		hMAPT: 12m Female vs. hMAPT: 18m Female	-1	-5.430 to 3.430	No	ns	0.9987				hMAPT: 12m Female vs. hMAPT: 18m Female	-8.884	-32.87 to 15.10	No	ns	0.9475
		hMAPT: 12m Female vs. WT: 24m Male	0.2643	-3.019 to 3.548	No	ns	>0.9999				hMAPT: 12m Female vs. WT: 24m Male	-2.118	-27.52 to 23.29	No	ns	>0.9999
		hMAPT: 12m Female vs. WT: 24m Female	-2	-6.088 to 2.088	No	ns	0.7224				hMAPT: 12m Female vs. WT: 24m Female	-10.82	-39.63 to 18.00	No	ns	0.9298
		hMAPT: 12m Female vs. hMAPT: 24m Male	-1.077	-5.404 to 3.249	No	ns	0.9978				hMAPT: 12m Female vs. hMAPT: 24m Male	-3.277	-27.98 to 21.43	No	ns	>0.9999
		hMAPT: 12m Female vs. hMAPT: 24m Female	0.1143	-3.202 to 3.431	No	ns	>0.9999				hMAPT: 12m Female vs. hMAPT: 24m Female	-2.704	-21.53 to 16.12	No	ns	>0.9999
		WT: 18m Male vs. WT: 18m Female	0.7083	-4.111 to 5.527	No	ns	>0.9999				WT: 18m Male vs. WT: 18m Female	5.79	-22.99 to 34.57	No	ns	0.9999
		WT: 18m Male vs. hMAPT: 18m Male	2.153	-2.605 to 6.911	No	ns	0.8337				WT: 18m Male vs. hMAPT: 18m Male	14.7	-15.25 to 44.66	No	ns	0.7161
		WT: 18m Male vs. hMAPT: 18m Female	0.3274	-4.711 to 5.365	No	ns	>0.9999				WT: 18m Male vs. hMAPT: 18m Female	0.4594	-24.49 to 25.41	No	ns	>0.9999
		WT: 18m Male vs. WT: 24m Male	1.592	-2.762 to 5.946	No	ns	0.9633				WT: 18m Male vs. WT: 24m Male	7.226	-19.11 to 33.57	No	ns	0.9979
		WT: 18m Male vs. WT: 24m Female	-0.6726	-5.481 to 4.135	No	ns	>0.9999				WT: 18m Male vs. WT: 24m Female	-1.472	-30.88 to 27.93	No	ns	>0.9999
		WT: 18m Male vs. hMAPT: 24m Male	0.25	-4.737 to 5.237	No	ns	>0.9999				WT: 18m Male vs. hMAPT: 24m Male	6.067	-19.58 to 31.71	No	ns	0.9994
		WT: 18m Male vs. hMAPT: 24m Female	1.442	-2.904 to 5.788	No	ns	0.9712				WT: 18m Male vs. hMAPT: 24m Female	6.639	-13.74 to 27.02	No	ns	0.9628
		WT: 18m Female vs. hMAPT: 18m Male	1.444	-3.203 to 6.091	No	ns	0.9865				WT: 18m Female vs. hMAPT: 18m Male	8.913	-23.86 to 41.69	No	ns	0.9957
		WT: 18m Female vs. hMAPT: 18m Female	-0.381	-5.322 to 4.560	No	ns	>0.9999				WT: 18m Female vs. hMAPT: 18m Female	-5.33	-34.51 to 23.85	No	ns	>0.9999
		WT: 18m Female vs. WT: 24m Male	0.8833	-3.329 to 5.096	No	ns	0.9998				WT: 18m Female vs. WT: 24m Male	1.436	-28.78 to 31.65	No	ns	>0.9999
		WT: 18m Female vs. WT: 24m Female	-1.381	-6.080 to 3.318	No	ns	0.9932				WT: 18m Female vs. WT: 24m Female	-7.262	-39.70 to 25.17	No	ns	0.9996
		WT: 18m Female vs. hMAPT: 24m Male	-0.4583	-5.345 to 4.428	No	ns	>0.9999				WT: 18m Female vs. hMAPT: 24m Male	0.2771	-29.40 to 29.96	No	ns	>0.9999
		WT: 18m Female vs. hMAPT: 24m Female	0.7333	-3.470 to 4.937	No	ns	>0.9999				WT: 18m Female vs. hMAPT: 24m Female	0.8499	-25.80 to 27.50	No	ns	>0.9999
		hMAPT: 18m Male vs. hMAPT: 18m Female	-1.825	-6.719 to 3.068	No	ns	0.9376				hMAPT: 18m Male vs. hMAPT: 18m Female	-14.24	-44.58 to 16.10	No	ns	0.7573
		hMAPT: 18m Male vs. WT: 24m Male	-0.5611	-4.703 to 3.581	No	ns	>0.9999				hMAPT: 18m Male vs. WT: 24m Male	-7.477	-38.56 to 23.60	No	ns	0.9989
		hMAPT: 18m Male vs. WT: 24m Female	-2.825	-7.472 to 1.821	No	ns	0.4701				hMAPT: 18m Male vs. WT: 24m Female	-16.18	-49.41 to 17.06	No	ns	0.7436
		hMAPT: 18m Male vs. hMAPT: 24m Male	-1.903	-6.730 to 2.924	No	ns	0.9239				hMAPT: 18m Male vs. hMAPT: 24m Male	-8.636	-39.34 to 22.06	No	ns	0.9926
		hMAPT: 18m Male vs. hMAPT: 24m Female	-0.7111	-4.890 to 3.468	No	ns	0.9999				hMAPT: 18m Male vs. hMAPT: 24m Female	-8.064	-37.28 to 21.15	No	ns	0.9608
		hMAPT: 18m Female vs. WT: 24m Male	1.264	-3.254 to 5.782	No	ns	0.9945				hMAPT: 18m Female vs. WT: 24m Male	6.766	-20.05 to 33.58	No	ns	0.999
		hMAPT: 18m Female vs. WT: 24m Female	-1	-5.935 to 3.935	No	ns	0.9998				hMAPT: 18m Female vs. WT: 24m Female	-1.931	-31.73 to 27.86	No	ns	>0.9999
		hMAPT: 18m Female vs. hMAPT: 24m Male	-0.07738	-5.176 to 5.021	No	ns	>0.9999				hMAPT: 18m Female vs. hMAPT: 24m Male	5.607	-20.57 to 31.79	No	ns	0.9997
		hMAPT: 18m Female vs. hMAPT: 24m Female	1.114	-3.418 to 5.647	No	ns	0.9967				hMAPT: 18m Female vs. hMAPT: 24m Female	6.18	-15.47 to 27.83	No	ns	0.9781
		WT: 24m Male vs. WT: 24m Female	-2.264	-6.468 to 1.940	No	ns	0.6623				WT: 24m Male vs. WT: 24m Female	-8.698	-39.39 to 22.00	No	ns	0.9959
		WT: 24m Male vs. hMAPT: 24m Male	-1.342	-5.781 to 3.098	No	ns	0.992				WT: 24m Male vs. hMAPT: 24m Male	-1.159	-28.62 to 26.30	No	ns	>0.9999
		WT: 24m Male vs. hMAPT: 24m Female	-0.15	-3.637 to 3.337	No	ns	>0.9999				WT: 24m Male vs. hMAPT: 24m Female	-0.5862	-23.53 to 22.35	No	ns	>0.9999
		WT: 24m Female vs. hMAPT: 24m Male	0.9226	-3.953 to 5.798	No	ns	>0.9999				WT: 24m Female vs. hMAPT: 24m Male	7.539	-22.69 to 37.77	No	ns	0.9984
		WT: 24m Female vs. hMAPT: 24m Female	2.114	-2.101 to 6.329	No	ns	0.6795				WT: 24m Female vs. hMAPT: 24m Female	8.112	-19.75 to 35.97	No	ns	0.9672
		hMAPT: 24m Male vs. hMAPT: 24m Female	1.192	-3.241 to 5.624	No	ns	0.9949				hMAPT: 24m Male vs. hMAPT: 24m Female	0.5728	-21.81 to 22.95	No	ns	>0.9999
		Block 2									Block 2
		WT: 6m Male vs. WT: 6m Female	-0.5	-4.624 to 3.624	No	ns	>0.9999				WT: 6m Male vs. WT: 6m Female	0.9283	-23.34 to 25.20	No	ns	>0.9999
		WT: 6m Male vs. hMAPT: 6m Male	0.0619	-4.030 to 4.154	No	ns	>0.9999				WT: 6m Male vs. hMAPT: 6m Male	-1.565	-67.17 to 64.04	No	ns	>0.9999
		WT: 6m Male vs. hMAPT: 6m Female	-1.922	-9.135 to 5.290	No	ns	0.9829				WT: 6m Male vs. hMAPT: 6m Female	-13.29	-59.32 to 32.73	No	ns	0.9719
		WT: 6m Male vs. WT: 12m Male	0.06667	-3.386 to 3.519	No	ns	>0.9999				WT: 6m Male vs. WT: 12m Male	2.665	-18.88 to 24.21	No	ns	>0.9999
		WT: 6m Male vs. WT: 12m Female	-0.4	-4.025 to 3.225	No	ns	>0.9999				WT: 6m Male vs. WT: 12m Female	0.2063	-20.93 to 21.35	No	ns	>0.9999
		WT: 6m Male vs. hMAPT: 12m Male	0.8556	-3.027 to 4.738	No	ns	0.9995				WT: 6m Male vs. hMAPT: 12m Male	-1.827	-39.35 to 35.69	No	ns	>0.9999
		WT: 6m Male vs. hMAPT: 12m Female	0.3952	-3.831 to 4.621	No	ns	>0.9999				WT: 6m Male vs. hMAPT: 12m Female	2.611	-25.41 to 30.63	No	ns	>0.9999
		WT: 6m Male vs. WT: 18m Male	-1.367	-5.925 to 3.191	No	ns	0.9919				WT: 6m Male vs. WT: 18m Male	-13.5	-36.70 to 9.707	No	ns	0.611
		WT: 6m Male vs. WT: 18m Female	-0.5333	-4.262 to 3.195	No	ns	>0.9999				WT: 6m Male vs. WT: 18m Female	-4.303	-30.63 to 22.03	No	ns	>0.9999
		WT: 6m Male vs. hMAPT: 18m Male	-0.4778	-4.276 to 3.320	No	ns	>0.9999				WT: 6m Male vs. hMAPT: 18m Male	-3.47	-26.29 to 19.35	No	ns	>0.9999
		WT: 6m Male vs. hMAPT: 18m Female	-0.8905	-4.587 to 2.806	No	ns	0.9993				WT: 6m Male vs. hMAPT: 18m Female	-6.307	-36.89 to 24.28	No	ns	0.9997
		WT: 6m Male vs. WT: 24m Male	1.367	-1.538 to 4.271	No	ns	0.824				WT: 6m Male vs. WT: 24m Male	4.867	-17.60 to 27.33	No	ns	0.9999
		WT: 6m Male vs. WT: 24m Female	0.1571	-3.609 to 3.923	No	ns	>0.9999				WT: 6m Male vs. WT: 24m Female	-6.91	-39.57 to 25.75	No	ns	0.9996
		WT: 6m Male vs. hMAPT: 24m Male	-0.8667	-4.266 to 2.533	No	ns	0.999				WT: 6m Male vs. hMAPT: 24m Male	-5.879	-28.06 to 16.30	No	ns	0.9985
		WT: 6m Male vs. hMAPT: 24m Female	-0.6333	-4.854 to 3.588	No	ns	>0.9999				WT: 6m Male vs. hMAPT: 24m Female	-13	-48.88 to 22.88	No	ns	0.8946
		WT: 6m Female vs. hMAPT: 6m Male	0.5619	-3.997 to 5.121	No	ns	>0.9999				WT: 6m Female vs. hMAPT: 6m Male	-2.493	-67.28 to 62.29	No	ns	>0.9999
		WT: 6m Female vs. hMAPT: 6m Female	-1.422	-8.654 to 5.809	No	ns	0.9995				WT: 6m Female vs. hMAPT: 6m Female	-14.22	-60.23 to 31.78	No	ns	0.961
		WT: 6m Female vs. WT: 12m Male	0.5667	-3.537 to 4.670	No	ns	>0.9999				WT: 6m Female vs. WT: 12m Male	1.736	-20.91 to 24.39	No	ns	>0.9999
		WT: 6m Female vs. WT: 12m Female	0.1	-4.126 to 4.326	No	ns	>0.9999				WT: 6m Female vs. WT: 12m Female	-0.722	-23.01 to 21.56	No	ns	>0.9999
		WT: 6m Female vs. hMAPT: 12m Male	1.356	-3.036 to 5.747	No	ns	0.9911				WT: 6m Female vs. hMAPT: 12m Male	-2.756	-40.44 to 34.93	No	ns	>0.9999
		WT: 6m Female vs. hMAPT: 12m Female	0.8952	-3.768 to 5.558	No	ns	>0.9999				WT: 6m Female vs. hMAPT: 12m Female	1.683	-26.94 to 30.30	No	ns	>0.9999
		WT: 6m Female vs. WT: 18m Male	-0.8667	-5.808 to 4.074	No	ns	>0.9999				WT: 6m Female vs. WT: 18m Male	-14.42	-38.57 to 9.719	No	ns	0.5751
		WT: 6m Female vs. WT: 18m Female	-0.03333	-4.327 to 4.261	No	ns	>0.9999				WT: 6m Female vs. WT: 18m Female	-5.232	-32.28 to 21.81	No	ns	>0.9999
		WT: 6m Female vs. hMAPT: 18m Male	0.02222	-4.308 to 4.353	No	ns	>0.9999				WT: 6m Female vs. hMAPT: 18m Male	-4.399	-28.18 to 19.38	No	ns	>0.9999
		WT: 6m Female vs. hMAPT: 18m Female	-0.3905	-4.656 to 3.875	No	ns	>0.9999				WT: 6m Female vs. hMAPT: 18m Female	-7.236	-38.29 to 23.82	No	ns	0.9992
		WT: 6m Female vs. WT: 24m Male	1.867	-1.895 to 5.629	No	ns	0.7406				WT: 6m Female vs. WT: 24m Male	3.938	-19.54 to 27.42	No	ns	>0.9999
		WT: 6m Female vs. WT: 24m Female	0.6571	-3.658 to 4.973	No	ns	>0.9999				WT: 6m Female vs. WT: 24m Female	-7.838	-40.89 to 25.21	No	ns	0.9988
		WT: 6m Female vs. hMAPT: 24m Male	-0.3667	-4.429 to 3.696	No	ns	>0.9999				WT: 6m Female vs. hMAPT: 24m Male	-6.807	-30.02 to 16.40	No	ns	0.9959
		WT: 6m Female vs. hMAPT: 24m Female	-0.1333	-4.760 to 4.493	No	ns	>0.9999				WT: 6m Female vs. hMAPT: 24m Female	-13.92	-49.93 to 22.08	No	ns	0.8695
		hMAPT: 6m Male vs. hMAPT: 6m Female	-1.984	-9.247 to 5.278	No	ns	0.9854				hMAPT: 6m Male vs. hMAPT: 6m Female	-11.73	-75.74 to 52.28	No	ns	0.9993
		hMAPT: 6m Male vs. WT: 12m Male	0.004762	-4.068 to 4.078	No	ns	>0.9999				hMAPT: 6m Male vs. WT: 12m Male	4.229	-63.34 to 71.80	No	ns	>0.9999
		hMAPT: 6m Male vs. WT: 12m Female	-0.4619	-4.650 to 3.726	No	ns	>0.9999				hMAPT: 6m Male vs. WT: 12m Female	1.771	-66.36 to 69.90	No	ns	>0.9999
		hMAPT: 6m Male vs. hMAPT: 12m Male	0.7937	-3.588 to 5.175	No	ns	>0.9999				hMAPT: 6m Male vs. hMAPT: 12m Male	-0.2628	-62.87 to 62.35	No	ns	>0.9999
		hMAPT: 6m Male vs. hMAPT: 12m Female	0.3333	-4.306 to 4.973	No	ns	>0.9999				hMAPT: 6m Male vs. hMAPT: 12m Female	4.176	-59.41 to 67.76	No	ns	>0.9999
		hMAPT: 6m Male vs. WT: 18m Male	-1.429	-6.338 to 3.480	No	ns	0.9937				hMAPT: 6m Male vs. WT: 18m Male	-11.93	-78.15 to 54.29	No	ns	0.9889
		hMAPT: 6m Male vs. WT: 18m Female	-0.5952	-4.860 to 3.670	No	ns	>0.9999				hMAPT: 6m Male vs. WT: 18m Female	-2.739	-66.71 to 61.24	No	ns	>0.9999
		hMAPT: 6m Male vs. hMAPT: 18m Male	-0.5397	-4.861 to 3.781	No	ns	>0.9999				hMAPT: 6m Male vs. hMAPT: 18m Male	-1.906	-69.20 to 65.39	No	ns	>0.9999
		hMAPT: 6m Male vs. hMAPT: 18m Female	-0.9524	-5.199 to 3.294	No	ns	0.9994				hMAPT: 6m Male vs. hMAPT: 18m Female	-4.743	-67.47 to 57.99	No	ns	>0.9999
		hMAPT: 6m Male vs. WT: 24m Male	1.305	-2.516 to 5.126	No	ns	0.9367				hMAPT: 6m Male vs. WT: 24m Male	6.431	-60.04 to 72.91	No	ns	>0.9999
		hMAPT: 6m Male vs. WT: 24m Female	0.09524	-4.199 to 4.390	No	ns	>0.9999				hMAPT: 6m Male vs. WT: 24m Female	-5.345	-67.65 to 56.96	No	ns	>0.9999
		hMAPT: 6m Male vs. hMAPT: 24m Male	-0.9286	-4.975 to 3.118	No	ns	0.9992				hMAPT: 6m Male vs. hMAPT: 24m Male	-4.314	-71.55 to 62.92	No	ns	>0.9999
		hMAPT: 6m Male vs. hMAPT: 24m Female	-0.6952	-5.330 to 3.940	No	ns	>0.9999				hMAPT: 6m Male vs. hMAPT: 24m Female	-11.43	-74.78 to 51.92	No	ns	0.9976
		hMAPT: 6m Female vs. WT: 12m Male	1.989	-5.227 to 9.204	No	ns	0.9773				hMAPT: 6m Female vs. WT: 12m Male	15.96	-30.30 to 62.22	No	ns	0.892
		hMAPT: 6m Female vs. WT: 12m Female	1.522	-5.682 to 8.726	No	ns	0.9981				hMAPT: 6m Female vs. WT: 12m Female	13.5	-32.86 to 59.86	No	ns	0.9564
		hMAPT: 6m Female vs. hMAPT: 12m Male	2.778	-4.486 to 10.04	No	ns	0.8525				hMAPT: 6m Female vs. hMAPT: 12m Male	11.47	-38.15 to 61.09	No	ns	0.9983
		hMAPT: 6m Female vs. hMAPT: 12m Female	2.317	-4.963 to 9.597	No	ns	0.9591				hMAPT: 6m Female vs. hMAPT: 12m Female	15.91	-30.71 to 62.52	No	ns	0.9392
		hMAPT: 6m Female vs. WT: 18m Male	0.5556	-6.774 to 7.886	No	ns	>0.9999				hMAPT: 6m Female vs. WT: 18m Male	-0.2008	-46.37 to 45.97	No	ns	>0.9999
		hMAPT: 6m Female vs. WT: 18m Female	1.389	-5.836 to 8.614	No	ns	0.9992				hMAPT: 6m Female vs. WT: 18m Female	8.991	-37.28 to 55.27	No	ns	0.9994
		hMAPT: 6m Female vs. hMAPT: 18m Male	1.444	-5.815 to 8.704	No	ns	0.9987				hMAPT: 6m Female vs. hMAPT: 18m Male	9.824	-36.58 to 56.22	No	ns	0.9968
		hMAPT: 6m Female vs. hMAPT: 18m Female	1.032	-6.208 to 8.271	No	ns	>0.9999				hMAPT: 6m Female vs. hMAPT: 18m Female	6.987	-40.19 to 54.17	No	ns	>0.9999
		hMAPT: 6m Female vs. WT: 24m Male	3.289	-4.099 to 10.68	No	ns	0.6202				hMAPT: 6m Female vs. WT: 24m Male	18.16	-27.94 to 64.27	No	ns	0.8175
		hMAPT: 6m Female vs. WT: 24m Female	2.079	-5.161 to 9.320	No	ns	0.9732				hMAPT: 6m Female vs. WT: 24m Female	6.385	-41.41 to 54.18	No	ns	>0.9999
		hMAPT: 6m Female vs. hMAPT: 24m Male	1.056	-6.187 to 8.298	No	ns	>0.9999				hMAPT: 6m Female vs. hMAPT: 24m Male	7.416	-38.86 to 53.69	No	ns	0.9998
		hMAPT: 6m Female vs. hMAPT: 24m Female	1.289	-6.030 to 8.608	No	ns	0.9997				hMAPT: 6m Female vs. hMAPT: 24m Female	0.2983	-48.63 to 49.22	No	ns	>0.9999
		WT: 12m Male vs. WT: 12m Female	-0.4667	-4.065 to 3.131	No	ns	>0.9999				WT: 12m Male vs. WT: 12m Female	-2.458	-21.34 to 16.42	No	ns	>0.9999
		WT: 12m Male vs. hMAPT: 12m Male	0.7889	-3.072 to 4.650	No	ns	0.9998				WT: 12m Male vs. hMAPT: 12m Male	-4.492	-41.92 to 32.93	No	ns	>0.9999
		WT: 12m Male vs. hMAPT: 12m Female	0.3286	-3.880 to 4.537	No	ns	>0.9999				WT: 12m Male vs. hMAPT: 12m Female	-0.05338	-27.09 to 26.98	No	ns	>0.9999
		WT: 12m Male vs. WT: 18m Male	-1.433	-5.976 to 3.110	No	ns	0.9871				WT: 12m Male vs. WT: 18m Male	-16.16	-37.61 to 5.287	No	ns	0.2537
		WT: 12m Male vs. WT: 18m Female	-0.6	-4.303 to 3.103	No	ns	>0.9999				WT: 12m Male vs. WT: 18m Female	-6.968	-32.04 to 18.10	No	ns	0.9961
		WT: 12m Male vs. hMAPT: 18m Male	-0.5444	-4.320 to 3.231	No	ns	>0.9999				WT: 12m Male vs. hMAPT: 18m Male	-6.135	-27.20 to 14.93	No	ns	0.9932
		WT: 12m Male vs. hMAPT: 18m Female	-0.9571	-4.629 to 2.715	No	ns	0.9983				WT: 12m Male vs. hMAPT: 18m Female	-8.972	-38.83 to 20.88	No	ns	0.9845
		WT: 12m Male vs. WT: 24m Male	1.3	-1.561 to 4.161	No	ns	0.8548				WT: 12m Male vs. WT: 24m Male	2.202	-18.32 to 22.72	No	ns	>0.9999
		WT: 12m Male vs. WT: 24m Female	0.09048	-3.652 to 3.833	No	ns	>0.9999				WT: 12m Male vs. WT: 24m Female	-9.574	-41.67 to 22.52	No	ns	0.983
		WT: 12m Male vs. hMAPT: 24m Male	-0.9333	-4.302 to 2.435	No	ns	0.9977				WT: 12m Male vs. hMAPT: 24m Male	-8.543	-28.75 to 11.66	No	ns	0.9185
		WT: 12m Male vs. hMAPT: 24m Female	-0.7	-4.907 to 3.507	No	ns	>0.9999				WT: 12m Male vs. hMAPT: 24m Female	-15.66	-51.63 to 20.31	No	ns	0.7018
		WT: 12m Female vs. hMAPT: 12m Male	1.256	-2.732 to 5.243	No	ns	0.9872				WT: 12m Female vs. hMAPT: 12m Male	-2.034	-39.49 to 35.42	No	ns	>0.9999
		WT: 12m Female vs. hMAPT: 12m Female	0.7952	-3.519 to 5.110	No	ns	>0.9999				WT: 12m Female vs. hMAPT: 12m Female	2.405	-24.44 to 29.25	No	ns	>0.9999
		WT: 12m Female vs. WT: 18m Male	-0.9667	-5.601 to 3.668	No	ns	0.9998				WT: 12m Female vs. WT: 18m Male	-13.7	-34.75 to 7.349	No	ns	0.4361
		WT: 12m Female vs. WT: 18m Female	-0.1333	-3.984 to 3.717	No	ns	>0.9999				WT: 12m Female vs. WT: 18m Female	-4.51	-29.31 to 20.29	No	ns	>0.9999
		WT: 12m Female vs. hMAPT: 18m Male	-0.07778	-3.987 to 3.832	No	ns	>0.9999				WT: 12m Female vs. hMAPT: 18m Male	-3.677	-24.36 to 17.00	No	ns	>0.9999
		WT: 12m Female vs. hMAPT: 18m Female	-0.4905	-4.309 to 3.328	No	ns	>0.9999				WT: 12m Female vs. hMAPT: 18m Female	-6.514	-36.24 to 23.21	No	ns	0.999
		WT: 12m Female vs. WT: 24m Male	1.767	-1.343 to 4.877	No	ns	0.6004				WT: 12m Female vs. WT: 24m Male	4.66	-15.41 to 24.73	No	ns	0.9997
		WT: 12m Female vs. WT: 24m Female	0.5571	-3.326 to 4.440	No	ns	>0.9999				WT: 12m Female vs. WT: 24m Female	-7.116	-39.12 to 24.89	No	ns	0.9986
		WT: 12m Female vs. hMAPT: 24m Male	-0.4667	-4.014 to 3.081	No	ns	>0.9999				WT: 12m Female vs. hMAPT: 24m Male	-6.085	-25.83 to 13.66	No	ns	0.9929
		WT: 12m Female vs. hMAPT: 24m Female	-0.2333	-4.531 to 4.064	No	ns	>0.9999				WT: 12m Female vs. hMAPT: 24m Female	-13.2	-49.28 to 22.87	No	ns	0.8382
		hMAPT: 12m Male vs. hMAPT: 12m Female	-0.4603	-4.955 to 4.034	No	ns	>0.9999				hMAPT: 12m Male vs. hMAPT: 12m Female	4.439	-34.56 to 43.44	No	ns	>0.9999
		hMAPT: 12m Male vs. WT: 18m Male	-2.222	-6.999 to 2.555	No	ns	0.8071				hMAPT: 12m Male vs. WT: 18m Male	-11.67	-49.29 to 25.95	No	ns	0.9647
		hMAPT: 12m Male vs. WT: 18m Female	-1.389	-5.468 to 2.690	No	ns	0.9708				hMAPT: 12m Male vs. WT: 18m Female	-2.476	-40.82 to 35.87	No	ns	>0.9999
		hMAPT: 12m Male vs. hMAPT: 18m Male	-1.333	-5.487 to 2.820	No	ns	0.9733				hMAPT: 12m Male vs. hMAPT: 18m Male	-1.643	-39.40 to 36.12	No	ns	>0.9999
		hMAPT: 12m Male vs. hMAPT: 18m Female	-1.746	-5.810 to 2.318	No	ns	0.8546				hMAPT: 12m Male vs. hMAPT: 18m Female	-4.48	-44.58 to 35.62	No	ns	>0.9999
		hMAPT: 12m Male vs. WT: 24m Male	0.5111	-3.092 to 4.114	No	ns	>0.9999				hMAPT: 12m Male vs. WT: 24m Male	6.694	-30.74 to 44.13	No	ns	0.9997
		hMAPT: 12m Male vs. WT: 24m Female	-0.6984	-4.816 to 3.419	No	ns	>0.9999				hMAPT: 12m Male vs. WT: 24m Female	-5.082	-46.21 to 36.05	No	ns	>0.9999
		hMAPT: 12m Male vs. hMAPT: 24m Male	-1.722	-5.560 to 2.116	No	ns	0.8182				hMAPT: 12m Male vs. hMAPT: 24m Male	-4.051	-41.59 to 33.48	No	ns	>0.9999
		hMAPT: 12m Male vs. hMAPT: 24m Female	-1.489	-6.001 to 3.023	No	ns	0.9553				hMAPT: 12m Male vs. hMAPT: 24m Female	-11.17	-53.92 to 31.58	No	ns	0.9932
		hMAPT: 12m Female vs. WT: 18m Male	-1.762	-6.757 to 3.234	No	ns	0.9692				hMAPT: 12m Female vs. WT: 18m Male	-16.11	-44.10 to 11.89	No	ns	0.5558
		hMAPT: 12m Female vs. WT: 18m Female	-0.9286	-5.315 to 3.458	No	ns	0.9997				hMAPT: 12m Female vs. WT: 18m Female	-6.915	-36.98 to 23.15	No	ns	0.9994
		hMAPT: 12m Female vs. hMAPT: 18m Male	-0.873	-5.311 to 3.565	No	ns	0.9998				hMAPT: 12m Female vs. hMAPT: 18m Male	-6.082	-33.93 to 21.76	No	ns	0.9992
		hMAPT: 12m Female vs. hMAPT: 18m Female	-1.286	-5.655 to 3.083	No	ns	0.9908				hMAPT: 12m Female vs. hMAPT: 18m Female	-8.919	-42.21 to 24.38	No	ns	0.9964
		hMAPT: 12m Female vs. WT: 24m Male	0.9714	-3.020 to 4.963	No	ns	0.9947				hMAPT: 12m Female vs. WT: 24m Male	2.255	-25.26 to 29.77	No	ns	>0.9999
		hMAPT: 12m Female vs. WT: 24m Female	-0.2381	-4.652 to 4.176	No	ns	>0.9999				hMAPT: 12m Female vs. WT: 24m Female	-9.521	-44.50 to 25.46	No	ns	0.9955
		hMAPT: 12m Female vs. hMAPT: 24m Male	-1.262	-5.447 to 2.923	No	ns	0.9879				hMAPT: 12m Female vs. hMAPT: 24m Male	-8.49	-35.90 to 18.92	No	ns	0.9838
		hMAPT: 12m Female vs. hMAPT: 24m Female	-1.029	-5.760 to 3.702	No	ns	0.9992				hMAPT: 12m Female vs. hMAPT: 24m Female	-15.61	-53.06 to 21.85	No	ns	0.8294
		WT: 18m Male vs. WT: 18m Female	0.8333	-3.859 to 5.526	No	ns	>0.9999				WT: 18m Male vs. WT: 18m Female	9.192	-17.06 to 35.44	No	ns	0.9726
		WT: 18m Male vs. hMAPT: 18m Male	0.8889	-3.840 to 5.618	No	ns	>0.9999				WT: 18m Male vs. hMAPT: 18m Male	10.03	-12.78 to 32.83	No	ns	0.8559
		WT: 18m Male vs. hMAPT: 18m Female	0.4762	-4.198 to 5.150	No	ns	>0.9999				WT: 18m Male vs. hMAPT: 18m Female	7.188	-23.39 to 37.76	No	ns	0.9987
		WT: 18m Male vs. WT: 24m Male	2.733	-1.612 to 7.078	No	ns	0.379				WT: 18m Male vs. WT: 24m Male	18.36	-3.988 to 40.71	No	ns	0.1695
		WT: 18m Male vs. WT: 24m Female	1.524	-3.189 to 6.236	No	ns	0.9831				WT: 18m Male vs. WT: 24m Female	6.586	-26.08 to 39.25	No	ns	0.9997
		WT: 18m Male vs. hMAPT: 24m Male	0.5	-4.019 to 5.019	No	ns	>0.9999				WT: 18m Male vs. hMAPT: 24m Male	7.617	-14.49 to 29.72	No	ns	0.9774
		WT: 18m Male vs. hMAPT: 24m Female	0.7333	-4.240 to 5.706	No	ns	>0.9999				WT: 18m Male vs. hMAPT: 24m Female	0.4992	-35.57 to 36.57	No	ns	>0.9999
		WT: 18m Female vs. hMAPT: 18m Male	0.05556	-3.950 to 4.061	No	ns	>0.9999				WT: 18m Female vs. hMAPT: 18m Male	0.8332	-25.17 to 26.83	No	ns	>0.9999
		WT: 18m Female vs. hMAPT: 18m Female	-0.3571	-4.273 to 3.559	No	ns	>0.9999				WT: 18m Female vs. hMAPT: 18m Female	-2.004	-34.25 to 30.24	No	ns	>0.9999
		WT: 18m Female vs. WT: 24m Male	1.9	-1.398 to 5.198	No	ns	0.5219				WT: 18m Female vs. WT: 24m Male	9.17	-16.53 to 34.87	No	ns	0.9712
		WT: 18m Female vs. WT: 24m Female	0.6905	-3.286 to 4.667	No	ns	>0.9999				WT: 18m Female vs. WT: 24m Female	-2.606	-36.67 to 31.46	No	ns	>0.9999
		WT: 18m Female vs. hMAPT: 24m Male	-0.3333	-3.996 to 3.329	No	ns	>0.9999				WT: 18m Female vs. hMAPT: 24m Male	-1.575	-27.09 to 23.94	No	ns	>0.9999
		WT: 18m Female vs. hMAPT: 24m Female	-0.1	-4.481 to 4.281	No	ns	>0.9999				WT: 18m Female vs. hMAPT: 24m Female	-8.693	-45.41 to 28.02	No	ns	0.9966
		hMAPT: 18m Male vs. hMAPT: 18m Female	-0.4127	-4.402 to 3.576	No	ns	>0.9999				hMAPT: 18m Male vs. hMAPT: 18m Female	-2.837	-33.32 to 27.65	No	ns	>0.9999
		hMAPT: 18m Male vs. WT: 24m Male	1.844	-1.640 to 5.329	No	ns	0.5382				hMAPT: 18m Male vs. WT: 24m Male	8.337	-13.63 to 30.30	No	ns	0.9497
		hMAPT: 18m Male vs. WT: 24m Female	0.6349	-3.410 to 4.680	No	ns	>0.9999				hMAPT: 18m Male vs. WT: 24m Female	-3.439	-36.05 to 29.17	No	ns	>0.9999
		hMAPT: 18m Male vs. hMAPT: 24m Male	-0.3889	-4.138 to 3.361	No	ns	>0.9999				hMAPT: 18m Male vs. hMAPT: 24m Male	-2.409	-24.19 to 19.37	No	ns	>0.9999
		hMAPT: 18m Male vs. hMAPT: 24m Female	-0.1556	-4.615 to 4.303	No	ns	>0.9999				hMAPT: 18m Male vs. hMAPT: 24m Female	-9.526	-45.90 to 26.84	No	ns	0.9793
		hMAPT: 18m Female vs. WT: 24m Male	2.257	-1.032 to 5.546	No	ns	0.2877				hMAPT: 18m Female vs. WT: 24m Male	11.17	-19.03 to 41.38	No	ns	0.9407
		hMAPT: 18m Female vs. WT: 24m Female	1.048	-2.907 to 5.002	No	ns	0.9968				hMAPT: 18m Female vs. WT: 24m Female	-0.6024	-37.10 to 35.90	No	ns	>0.9999
		hMAPT: 18m Female vs. hMAPT: 24m Male	0.02381	-3.612 to 3.660	No	ns	>0.9999				hMAPT: 18m Female vs. hMAPT: 24m Male	0.4285	-29.71 to 30.57	No	ns	>0.9999
		hMAPT: 18m Female vs. hMAPT: 24m Female	0.2571	-4.120 to 4.635	No	ns	>0.9999				hMAPT: 18m Female vs. hMAPT: 24m Female	-6.689	-45.31 to 31.93	No	ns	>0.9999
		WT: 24m Male vs. WT: 24m Female	-1.21	-4.596 to 2.176	No	ns	0.9283				WT: 24m Male vs. WT: 24m Female	-11.78	-44.13 to 20.58	No	ns	0.9404
		WT: 24m Male vs. hMAPT: 24m Male	-2.233	-5.047 to 0.5805	No	ns	0.1786				WT: 24m Male vs. hMAPT: 24m Male	-10.75	-31.98 to 10.48	No	ns	0.7818
		WT: 24m Male vs. hMAPT: 24m Female	-2	-6.164 to 2.164	No	ns	0.5485				WT: 24m Male vs. hMAPT: 24m Female	-17.86	-53.73 to 18.00	No	ns	0.5877
		WT: 24m Female vs. hMAPT: 24m Male	-1.024	-4.732 to 2.684	No	ns	0.9956				WT: 24m Female vs. hMAPT: 24m Male	1.031	-31.29 to 33.35	No	ns	>0.9999
		WT: 24m Female vs. hMAPT: 24m Female	-0.7905	-5.209 to 3.628	No	ns	0.9999				WT: 24m Female vs. hMAPT: 24m Female	-6.087	-45.82 to 33.65	No	ns	>0.9999
		hMAPT: 24m Male vs. hMAPT: 24m Female	0.2333	-3.973 to 4.440	No	ns	>0.9999				hMAPT: 24m Male vs. hMAPT: 24m Female	-7.118	-43.19 to 28.96	No	ns	0.9982
		Block 3									Block 3
		WT: 6m Male vs. WT: 6m Female	-0.9	-4.896 to 3.096	No	ns	0.9993				WT: 6m Male vs. WT: 6m Female	-1.085	-20.31 to 18.14	No	ns	>0.9999
		WT: 6m Male vs. hMAPT: 6m Male	-1.126	-5.002 to 2.750	No	ns	0.9798				WT: 6m Male vs. hMAPT: 6m Male	-2.31	-49.61 to 44.99	No	ns	>0.9999
		WT: 6m Male vs. hMAPT: 6m Female	-3.094	-7.111 to 0.9220	No	ns	0.1614				WT: 6m Male vs. hMAPT: 6m Female	-21.96	-45.05 to 1.125	No	ns	0.0655
		WT: 6m Male vs. WT: 12m Male	-1.483	-3.965 to 0.9987	No	ns	0.5703				WT: 6m Male vs. WT: 12m Male	-9.828	-32.13 to 12.47	No	ns	0.8791
		WT: 6m Male vs. WT: 12m Female	-2.383	-5.055 to 0.2888	No	ns	0.1052				WT: 6m Male vs. WT: 12m Female	-11.63	-29.08 to 5.811	No	ns	0.4246
		WT: 6m Male vs. hMAPT: 12m Male	-2.539	-5.934 to 0.8557	No	ns	0.1926				WT: 6m Male vs. hMAPT: 12m Male	-20.48	-41.38 to 0.4264	No	ns	0.0563
		WT: 6m Male vs. hMAPT: 12m Female	-1.079	-3.387 to 1.230	No	ns	0.8144				WT: 6m Male vs. hMAPT: 12m Female	-5.249	-18.77 to 8.274	No	ns	0.9518
		WT: 6m Male vs. WT: 18m Male	-0.8375	-3.665 to 1.990	No	ns	0.9906				WT: 6m Male vs. WT: 18m Male	-10.7	-32.56 to 11.16	No	ns	0.7508
		WT: 6m Male vs. WT: 18m Female	-0.775	-4.072 to 2.522	No	ns	0.9985				WT: 6m Male vs. WT: 18m Female	-2.568	-24.78 to 19.65	No	ns	>0.9999
		WT: 6m Male vs. hMAPT: 18m Male	-1.372	-4.004 to 1.260	No	ns	0.6348				WT: 6m Male vs. hMAPT: 18m Male	-8.004	-28.61 to 12.60	No	ns	0.8976
		WT: 6m Male vs. hMAPT: 18m Female	-2.198	-6.254 to 1.859	No	ns	0.5355				WT: 6m Male vs. hMAPT: 18m Female	-15.83	-48.33 to 16.68	No	ns	0.652
		WT: 6m Male vs. WT: 24m Male	-0.8167	-2.852 to 1.219	No	ns	0.9521				WT: 6m Male vs. WT: 24m Male	-2.166	-15.18 to 10.85	No	ns	>0.9999
		WT: 6m Male vs. WT: 24m Female	-1.483	-4.224 to 1.258	No	ns	0.6139				WT: 6m Male vs. WT: 24m Female	-11.31	-34.12 to 11.49	No	ns	0.6976
		WT: 6m Male vs. hMAPT: 24m Male	-1.233	-4.624 to 2.157	No	ns	0.9402				WT: 6m Male vs. hMAPT: 24m Male	-5.552	-25.76 to 14.66	No	ns	0.9959
		WT: 6m Male vs. hMAPT: 24m Female	-1.383	-7.579 to 4.812	No	ns	0.9797				WT: 6m Male vs. hMAPT: 24m Female	-14.27	-52.96 to 24.41	No	ns	0.7731
		WT: 6m Female vs. hMAPT: 6m Male	-0.2262	-4.965 to 4.513	No	ns	>0.9999				WT: 6m Female vs. hMAPT: 6m Male	-1.225	-45.35 to 42.90	No	ns	>0.9999
		WT: 6m Female vs. hMAPT: 6m Female	-2.194	-6.963 to 2.574	No	ns	0.8441				WT: 6m Female vs. hMAPT: 6m Female	-20.88	-45.69 to 3.943	No	ns	0.1377
		WT: 6m Female vs. WT: 12m Male	-0.5833	-4.727 to 3.560	No	ns	>0.9999				WT: 6m Female vs. WT: 12m Male	-8.743	-33.39 to 15.91	No	ns	0.9813
		WT: 6m Female vs. WT: 12m Female	-1.483	-5.694 to 2.727	No	ns	0.9777				WT: 6m Female vs. WT: 12m Female	-10.55	-31.58 to 10.49	No	ns	0.8089
		WT: 6m Female vs. hMAPT: 12m Male	-1.639	-6.094 to 2.816	No	ns	0.9634				WT: 6m Female vs. hMAPT: 12m Male	-19.39	-42.58 to 3.804	No	ns	0.1454
		WT: 6m Female vs. hMAPT: 12m Female	-0.1786	-4.258 to 3.901	No	ns	>0.9999				WT: 6m Female vs. hMAPT: 12m Female	-4.164	-22.86 to 14.53	No	ns	0.9996
		WT: 6m Female vs. WT: 18m Male	0.0625	-4.193 to 4.318	No	ns	>0.9999				WT: 6m Female vs. WT: 18m Male	-9.618	-33.77 to 14.54	No	ns	0.9434
		WT: 6m Female vs. WT: 18m Female	0.125	-4.337 to 4.587	No	ns	>0.9999				WT: 6m Female vs. WT: 18m Female	-1.483	-25.91 to 22.95	No	ns	>0.9999
		WT: 6m Female vs. hMAPT: 18m Male	-0.4722	-4.636 to 3.691	No	ns	>0.9999				WT: 6m Female vs. hMAPT: 18m Male	-6.919	-29.90 to 16.06	No	ns	0.9919
		WT: 6m Female vs. hMAPT: 18m Female	-1.298	-6.141 to 3.546	No	ns	0.998				WT: 6m Female vs. hMAPT: 18m Female	-14.74	-47.78 to 18.29	No	ns	0.8164
		WT: 6m Female vs. WT: 24m Male	0.08333	-3.938 to 4.105	No	ns	>0.9999				WT: 6m Female vs. WT: 24m Male	-1.081	-19.56 to 17.40	No	ns	>0.9999
		WT: 6m Female vs. WT: 24m Female	-0.5833	-4.795 to 3.629	No	ns	>0.9999				WT: 6m Female vs. WT: 24m Female	-10.23	-35.00 to 14.54	No	ns	0.9155
		WT: 6m Female vs. hMAPT: 24m Male	-0.3333	-4.841 to 4.174	No	ns	>0.9999				WT: 6m Female vs. hMAPT: 24m Male	-4.467	-27.37 to 18.44	No	ns	>0.9999
		WT: 6m Female vs. hMAPT: 24m Female	-0.4833	-6.562 to 5.595	No	ns	>0.9999				WT: 6m Female vs. hMAPT: 24m Female	-13.19	-50.83 to 24.46	No	ns	0.8958
		hMAPT: 6m Male vs. hMAPT: 6m Female	-1.968	-6.615 to 2.678	No	ns	0.8673				hMAPT: 6m Male vs. hMAPT: 6m Female	-19.65	-64.02 to 24.72	No	ns	0.6039
		hMAPT: 6m Male vs. WT: 12m Male	-0.3571	-4.332 to 3.618	No	ns	>0.9999				hMAPT: 6m Male vs. WT: 12m Male	-7.518	-50.80 to 35.77	No	ns	0.9992
		hMAPT: 6m Male vs. WT: 12m Female	-1.257	-5.294 to 2.780	No	ns	0.9861				hMAPT: 6m Male vs. WT: 12m Female	-9.323	-54.32 to 35.68	No	ns	0.9849
		hMAPT: 6m Male vs. hMAPT: 12m Male	-1.413	-5.727 to 2.902	No	ns	0.9748				hMAPT: 6m Male vs. hMAPT: 12m Male	-18.17	-62.96 to 26.63	No	ns	0.6565
		hMAPT: 6m Male vs. hMAPT: 12m Female	0.04762	-3.889 to 3.985	No	ns	>0.9999				hMAPT: 6m Male vs. hMAPT: 12m Female	-2.94	-51.77 to 45.89	No	ns	>0.9999
		hMAPT: 6m Male vs. WT: 18m Male	0.2887	-3.802 to 4.380	No	ns	>0.9999				hMAPT: 6m Male vs. WT: 18m Male	-8.393	-52.22 to 35.43	No	ns	0.9967
		hMAPT: 6m Male vs. WT: 18m Female	0.3512	-3.948 to 4.651	No	ns	>0.9999				hMAPT: 6m Male vs. WT: 18m Female	-0.2587	-44.02 to 43.50	No	ns	>0.9999
		hMAPT: 6m Male vs. hMAPT: 18m Male	-0.246	-4.265 to 3.773	No	ns	>0.9999				hMAPT: 6m Male vs. hMAPT: 18m Male	-5.694	-50.57 to 39.18	No	ns	0.9999
		hMAPT: 6m Male vs. hMAPT: 18m Female	-1.071	-5.783 to 3.640	No	ns	0.9993				hMAPT: 6m Male vs. hMAPT: 18m Female	-13.52	-58.52 to 31.49	No	ns	0.966
		hMAPT: 6m Male vs. WT: 24m Male	0.3095	-3.575 to 4.194	No	ns	>0.9999				hMAPT: 6m Male vs. WT: 24m Male	0.144	-48.97 to 49.26	No	ns	>0.9999
		hMAPT: 6m Male vs. WT: 24m Female	-0.3571	-4.413 to 3.699	No	ns	>0.9999				hMAPT: 6m Male vs. WT: 24m Female	-9.005	-53.00 to 34.99	No	ns	0.9941
		hMAPT: 6m Male vs. hMAPT: 24m Male	-0.1071	-4.454 to 4.240	No	ns	>0.9999				hMAPT: 6m Male vs. hMAPT: 24m Male	-3.242	-47.49 to 41.00	No	ns	>0.9999
		hMAPT: 6m Male vs. hMAPT: 24m Female	-0.2571	-6.330 to 5.816	No	ns	>0.9999				hMAPT: 6m Male vs. hMAPT: 24m Female	-11.96	-59.31 to 35.39	No	ns	0.9861
		hMAPT: 6m Female vs. WT: 12m Male	1.611	-2.450 to 5.672	No	ns	0.8854				hMAPT: 6m Female vs. WT: 12m Male	12.13	-14.50 to 38.77	No	ns	0.8493
		hMAPT: 6m Female vs. WT: 12m Female	0.7111	-3.400 to 4.822	No	ns	>0.9999				hMAPT: 6m Female vs. WT: 12m Female	10.33	-13.65 to 34.30	No	ns	0.857
		hMAPT: 6m Female vs. hMAPT: 12m Male	0.5556	-3.825 to 4.937	No	ns	>0.9999				hMAPT: 6m Female vs. hMAPT: 12m Male	1.486	-24.22 to 27.19	No	ns	>0.9999
		hMAPT: 6m Female vs. hMAPT: 12m Female	2.016	-2.032 to 6.064	No	ns	0.6321				hMAPT: 6m Female vs. hMAPT: 12m Female	16.71	-6.417 to 39.84	No	ns	0.2096
		hMAPT: 6m Female vs. WT: 18m Male	2.257	-1.908 to 6.422	No	ns	0.5945				hMAPT: 6m Female vs. WT: 18m Male	11.26	-15.05 to 37.57	No	ns	0.8729
		hMAPT: 6m Female vs. WT: 18m Female	2.319	-2.035 to 6.674	No	ns	0.644				hMAPT: 6m Female vs. WT: 18m Female	19.39	-7.139 to 45.92	No	ns	0.2604
		hMAPT: 6m Female vs. hMAPT: 18m Male	1.722	-2.394 to 5.839	No	ns	0.8232				hMAPT: 6m Female vs. hMAPT: 18m Male	13.96	-11.59 to 39.50	No	ns	0.5795
		hMAPT: 6m Female vs. hMAPT: 18m Female	0.8968	-3.857 to 5.651	No	ns	0.9999				hMAPT: 6m Female vs. hMAPT: 18m Female	6.132	-27.94 to 40.20	No	ns	>0.9999
		hMAPT: 6m Female vs. WT: 24m Male	2.278	-1.731 to 6.287	No	ns	0.4598				hMAPT: 6m Female vs. WT: 24m Male	19.8	-3.251 to 42.84	No	ns	0.1025
		hMAPT: 6m Female vs. WT: 24m Female	1.611	-2.529 to 5.751	No	ns	0.8926				hMAPT: 6m Female vs. WT: 24m Female	10.65	-16.21 to 37.50	No	ns	0.909
		hMAPT: 6m Female vs. hMAPT: 24m Male	1.861	-2.538 to 6.260	No	ns	0.8739				hMAPT: 6m Female vs. hMAPT: 24m Male	16.41	-8.942 to 41.76	No	ns	0.3969
		hMAPT: 6m Female vs. hMAPT: 24m Female	1.711	-4.404 to 7.826	No	ns	0.9797				hMAPT: 6m Female vs. hMAPT: 24m Female	7.689	-30.67 to 46.05	No	ns	0.9985
		WT: 12m Male vs. WT: 12m Female	-0.9	-3.909 to 2.109	No	ns	0.9962				WT: 12m Male vs. WT: 12m Female	-1.805	-25.46 to 21.85	No	ns	>0.9999
		WT: 12m Male vs. hMAPT: 12m Male	-1.056	-4.585 to 2.474	No	ns	0.9879				WT: 12m Male vs. hMAPT: 12m Male	-10.65	-35.95 to 14.66	No	ns	0.908
		WT: 12m Male vs. hMAPT: 12m Female	0.4048	-2.320 to 3.130	No	ns	>0.9999				WT: 12m Male vs. hMAPT: 12m Female	4.579	-17.35 to 26.51	No	ns	0.9997
		WT: 12m Male vs. WT: 18m Male	0.6458	-2.468 to 3.759	No	ns	0.9999				WT: 12m Male vs. WT: 18m Male	-0.8748	-27.03 to 25.28	No	ns	>0.9999
		WT: 12m Male vs. WT: 18m Female	0.7083	-2.788 to 4.205	No	ns	0.9999				WT: 12m Male vs. WT: 18m Female	7.26	-19.13 to 33.65	No	ns	0.9978
		WT: 12m Male vs. hMAPT: 18m Male	0.1111	-2.826 to 3.049	No	ns	>0.9999				WT: 12m Male vs. hMAPT: 18m Male	1.824	-23.31 to 26.96	No	ns	>0.9999
		WT: 12m Male vs. hMAPT: 18m Female	-0.7143	-4.851 to 3.422	No	ns	>0.9999				WT: 12m Male vs. hMAPT: 18m Female	-6.001	-39.93 to 27.93	No	ns	>0.9999
		WT: 12m Male vs. WT: 24m Male	0.6667	-1.894 to 3.227	No	ns	0.9989				WT: 12m Male vs. WT: 24m Male	7.662	-14.12 to 29.45	No	ns	0.965
		WT: 12m Male vs. WT: 24m Female	2.143e-10	-3.033 to 3.033	No	ns	>0.9999				WT: 12m Male vs. WT: 24m Female	-1.487	-28.13 to 25.15	No	ns	>0.9999
		WT: 12m Male vs. hMAPT: 24m Male	0.25	-3.325 to 3.825	No	ns	>0.9999				WT: 12m Male vs. hMAPT: 24m Male	4.276	-20.85 to 29.40	No	ns	>0.9999
		WT: 12m Male vs. hMAPT: 24m Female	0.1	-5.895 to 6.095	No	ns	>0.9999				WT: 12m Male vs. hMAPT: 24m Female	-4.443	-42.25 to 33.36	No	ns	>0.9999
		WT: 12m Female vs. hMAPT: 12m Male	-0.1556	-3.766 to 3.455	No	ns	>0.9999				WT: 12m Female vs. hMAPT: 12m Male	-8.842	-30.99 to 13.31	No	ns	0.9179
		WT: 12m Female vs. hMAPT: 12m Female	1.305	-1.576 to 4.186	No	ns	0.8703				WT: 12m Female vs. hMAPT: 12m Female	6.384	-10.40 to 23.17	No	ns	0.9529
		WT: 12m Female vs. WT: 18m Male	1.546	-1.687 to 4.778	No	ns	0.8336				WT: 12m Female vs. WT: 18m Male	0.9302	-22.22 to 24.08	No	ns	>0.9999
		WT: 12m Female vs. WT: 18m Female	1.608	-1.980 to 5.197	No	ns	0.8742				WT: 12m Female vs. WT: 18m Female	9.065	-14.40 to 32.52	No	ns	0.9482
		WT: 12m Female vs. hMAPT: 18m Male	1.011	-2.057 to 4.080	No	ns	0.9839				WT: 12m Female vs. hMAPT: 18m Male	3.629	-18.28 to 25.54	No	ns	>0.9999
		WT: 12m Female vs. hMAPT: 18m Female	0.1857	-4.005 to 4.377	No	ns	>0.9999				WT: 12m Female vs. hMAPT: 18m Female	-4.196	-36.90 to 28.50	No	ns	>0.9999
		WT: 12m Female vs. WT: 24m Male	1.567	-1.172 to 4.306	No	ns	0.6341				WT: 12m Female vs. WT: 24m Male	9.467	-7.029 to 25.96	No	ns	0.6055
		WT: 12m Female vs. WT: 24m Female	0.9	-2.257 to 4.057	No	ns	0.9963				WT: 12m Female vs. WT: 24m Female	0.3179	-23.55 to 24.19	No	ns	>0.9999
		WT: 12m Female vs. hMAPT: 24m Male	1.15	-2.513 to 4.813	No	ns	0.9904				WT: 12m Female vs. hMAPT: 24m Male	6.081	-15.68 to 27.84	No	ns	0.997
		WT: 12m Female vs. hMAPT: 24m Female	1	-4.962 to 6.962	No	ns	0.9996				WT: 12m Female vs. hMAPT: 24m Female	-2.638	-40.46 to 35.18	No	ns	>0.9999
		hMAPT: 12m Male vs. hMAPT: 12m Female	1.46	-2.022 to 4.942	No	ns	0.835				hMAPT: 12m Male vs. hMAPT: 12m Female	15.23	-5.588 to 36.04	No	ns	0.2079
		hMAPT: 12m Male vs. WT: 18m Male	1.701	-1.983 to 5.386	No	ns	0.7998				hMAPT: 12m Male vs. WT: 18m Male	9.772	-15.17 to 34.71	No	ns	0.9266
		hMAPT: 12m Male vs. WT: 18m Female	1.764	-2.182 to 5.710	No	ns	0.8415				hMAPT: 12m Male vs. WT: 18m Female	17.91	-7.286 to 43.10	No	ns	0.2932
		hMAPT: 12m Male vs. hMAPT: 18m Male	1.167	-2.430 to 4.763	No	ns	0.9662				hMAPT: 12m Male vs. hMAPT: 18m Male	12.47	-11.57 to 36.51	No	ns	0.6472
		hMAPT: 12m Male vs. hMAPT: 18m Female	0.3413	-4.104 to 4.786	No	ns	>0.9999				hMAPT: 12m Male vs. hMAPT: 18m Female	4.647	-28.81 to 38.10	No	ns	>0.9999
		hMAPT: 12m Male vs. WT: 24m Male	1.722	-1.684 to 5.128	No	ns	0.6353				hMAPT: 12m Male vs. WT: 24m Male	18.31	-2.366 to 38.99	No	ns	0.0912
		hMAPT: 12m Male vs. WT: 24m Female	1.056	-2.586 to 4.698	No	ns	0.9889				hMAPT: 12m Male vs. WT: 24m Female	9.16	-16.41 to 34.73	No	ns	0.9524
		hMAPT: 12m Male vs. hMAPT: 24m Male	1.306	-2.699 to 5.310	No	ns	0.98				hMAPT: 12m Male vs. hMAPT: 24m Male	14.92	-8.896 to 38.74	No	ns	0.4469
		hMAPT: 12m Male vs. hMAPT: 24m Female	1.156	-4.874 to 7.185	No	ns	0.9988				hMAPT: 12m Male vs. hMAPT: 24m Female	6.204	-31.98 to 44.38	No	ns	0.9997
		hMAPT: 12m Female vs. WT: 18m Male	0.2411	-2.766 to 3.248	No	ns	>0.9999				hMAPT: 12m Female vs. WT: 18m Male	-5.453	-27.05 to 16.14	No	ns	0.9963
		hMAPT: 12m Female vs. WT: 18m Female	0.3036	-3.115 to 3.722	No	ns	>0.9999				hMAPT: 12m Female vs. WT: 18m Female	2.681	-19.29 to 24.65	No	ns	>0.9999
		hMAPT: 12m Female vs. hMAPT: 18m Male	-0.2937	-3.129 to 2.541	No	ns	>0.9999				hMAPT: 12m Female vs. hMAPT: 18m Male	-2.755	-23.25 to 17.74	No	ns	>0.9999
		hMAPT: 12m Female vs. hMAPT: 18m Female	-1.119	-5.225 to 2.987	No	ns	0.9909				hMAPT: 12m Female vs. hMAPT: 18m Female	-10.58	-43.21 to 22.06	No	ns	0.9375
		hMAPT: 12m Female vs. WT: 24m Male	0.2619	-2.130 to 2.654	No	ns	>0.9999				hMAPT: 12m Female vs. WT: 24m Male	3.084	-8.717 to 14.88	No	ns	0.9982
		hMAPT: 12m Female vs. WT: 24m Female	-0.4048	-3.334 to 2.524	No	ns	>0.9999				hMAPT: 12m Female vs. WT: 24m Female	-6.066	-28.75 to 16.62	No	ns	0.99
		hMAPT: 12m Female vs. hMAPT: 24m Male	-0.1548	-3.657 to 3.347	No	ns	>0.9999				hMAPT: 12m Female vs. hMAPT: 24m Male	-0.3027	-20.16 to 19.55	No	ns	>0.9999
		hMAPT: 12m Female vs. hMAPT: 24m Female	-0.3048	-6.396 to 5.786	No	ns	>0.9999				hMAPT: 12m Female vs. hMAPT: 24m Female	-9.022	-48.43 to 30.39	No	ns	0.9746
		WT: 18m Male vs. WT: 18m Female	0.0625	-3.595 to 3.720	No	ns	>0.9999				WT: 18m Male vs. WT: 18m Female	8.134	-17.84 to 34.10	No	ns	0.99
		WT: 18m Male vs. hMAPT: 18m Male	-0.5347	-3.713 to 2.643	No	ns	>0.9999				WT: 18m Male vs. hMAPT: 18m Male	2.699	-22.07 to 27.46	No	ns	>0.9999
		WT: 18m Male vs. hMAPT: 18m Female	-1.36	-5.600 to 2.880	No	ns	0.9795				WT: 18m Male vs. hMAPT: 18m Female	-5.126	-38.88 to 28.63	No	ns	>0.9999
		WT: 18m Male vs. WT: 24m Male	0.02083	-2.859 to 2.901	No	ns	>0.9999				WT: 18m Male vs. WT: 24m Male	8.537	-12.92 to 29.99	No	ns	0.8879
		WT: 18m Male vs. WT: 24m Female	-0.6458	-3.902 to 2.610	No	ns	0.9999				WT: 18m Male vs. WT: 24m Female	-0.6124	-26.88 to 25.66	No	ns	>0.9999
		WT: 18m Male vs. hMAPT: 24m Male	-0.3958	-4.124 to 3.333	No	ns	>0.9999				WT: 18m Male vs. hMAPT: 24m Male	5.151	-19.53 to 29.83	No	ns	0.9998
		WT: 18m Male vs. hMAPT: 24m Female	-0.5458	-6.526 to 5.435	No	ns	>0.9999				WT: 18m Male vs. hMAPT: 24m Female	-3.569	-41.51 to 34.37	No	ns	>0.9999
		WT: 18m Female vs. hMAPT: 18m Male	-0.5972	-4.141 to 2.946	No	ns	>0.9999				WT: 18m Female vs. hMAPT: 18m Male	-5.436	-30.46 to 19.58	No	ns	0.9996
		WT: 18m Female vs. hMAPT: 18m Female	-1.423	-5.853 to 3.008	No	ns	0.9834				WT: 18m Female vs. hMAPT: 18m Female	-13.26	-47.13 to 20.61	No	ns	0.9164
		WT: 18m Female vs. WT: 24m Male	-0.04167	-3.372 to 3.288	No	ns	>0.9999				WT: 18m Female vs. WT: 24m Male	0.4027	-21.43 to 22.24	No	ns	>0.9999
		WT: 18m Female vs. WT: 24m Female	-0.7083	-4.312 to 2.896	No	ns	0.9999				WT: 18m Female vs. WT: 24m Female	-8.747	-35.24 to 17.74	No	ns	0.9815
		WT: 18m Female vs. hMAPT: 24m Male	-0.4583	-4.451 to 3.534	No	ns	>0.9999				WT: 18m Female vs. hMAPT: 24m Male	-2.984	-27.92 to 21.95	No	ns	>0.9999
		WT: 18m Female vs. hMAPT: 24m Female	-0.6083	-6.585 to 5.369	No	ns	>0.9999				WT: 18m Female vs. hMAPT: 24m Female	-11.7	-49.68 to 26.27	No	ns	0.9602
		hMAPT: 18m Male vs. hMAPT: 18m Female	-0.8254	-5.003 to 3.353	No	ns	0.9997				hMAPT: 18m Male vs. hMAPT: 18m Female	-7.825	-41.21 to 25.56	No	ns	0.998
		hMAPT: 18m Male vs. WT: 24m Male	0.5556	-2.129 to 3.240	No	ns	0.9997				hMAPT: 18m Male vs. WT: 24m Male	5.838	-14.51 to 26.18	No	ns	0.9766
		hMAPT: 18m Male vs. WT: 24m Female	-0.1111	-3.223 to 3.001	No	ns	>0.9999				hMAPT: 18m Male vs. WT: 24m Female	-3.311	-28.72 to 22.10	No	ns	>0.9999
		hMAPT: 18m Male vs. hMAPT: 24m Male	0.1389	-3.481 to 3.759	No	ns	>0.9999				hMAPT: 18m Male vs. hMAPT: 24m Male	2.452	-21.17 to 26.07	No	ns	>0.9999
		hMAPT: 18m Male vs. hMAPT: 24m Female	-0.01111	-6.068 to 6.045	No	ns	>0.9999				hMAPT: 18m Male vs. hMAPT: 24m Female	-6.267	-44.44 to 31.91	No	ns	0.9997
		hMAPT: 18m Female vs. WT: 24m Male	1.381	-2.681 to 5.443	No	ns	0.9459				hMAPT: 18m Female vs. WT: 24m Male	13.66	-18.97 to 46.29	No	ns	0.7706
		hMAPT: 18m Female vs. WT: 24m Female	0.7143	-3.495 to 4.924	No	ns	>0.9999				hMAPT: 18m Female vs. WT: 24m Female	4.514	-29.52 to 38.54	No	ns	>0.9999
		hMAPT: 18m Female vs. hMAPT: 24m Male	0.9643	-3.511 to 5.439	No	ns	0.9997				hMAPT: 18m Female vs. hMAPT: 24m Male	10.28	-23.01 to 43.56	No	ns	0.9815
		hMAPT: 18m Female vs. hMAPT: 24m Female	0.8143	-5.299 to 6.928	No	ns	>0.9999				hMAPT: 18m Female vs. hMAPT: 24m Female	1.557	-39.67 to 42.79	No	ns	>0.9999
		WT: 24m Male vs. WT: 24m Female	-0.6667	-3.459 to 2.126	No	ns	0.9988				WT: 24m Male vs. WT: 24m Female	-9.149	-31.72 to 13.42	No	ns	0.842
		WT: 24m Male vs. hMAPT: 24m Male	-0.4167	-3.837 to 3.003	No	ns	>0.9999				WT: 24m Male vs. hMAPT: 24m Male	-3.386	-23.06 to 16.28	No	ns	>0.9999
		WT: 24m Male vs. hMAPT: 24m Female	-0.5667	-6.701 to 5.568	No	ns	>0.9999				WT: 24m Male vs. hMAPT: 24m Female	-12.11	-51.64 to 27.42	No	ns	0.8665
		WT: 24m Female vs. hMAPT: 24m Male	0.25	-3.427 to 3.927	No	ns	>0.9999				WT: 24m Female vs. hMAPT: 24m Male	5.763	-19.52 to 31.04	No	ns	0.9994
		WT: 24m Female vs. hMAPT: 24m Female	0.1	-5.913 to 6.113	No	ns	>0.9999				WT: 24m Female vs. hMAPT: 24m Female	-2.956	-41.13 to 35.21	No	ns	>0.9999
		hMAPT: 24m Male vs. hMAPT: 24m Female	-0.15	-6.134 to 5.834	No	ns	>0.9999				hMAPT: 24m Male vs. hMAPT: 24m Female	-8.719	-46.56 to 29.12	No	ns	0.9942
		Block 4									Block 4
		WT: 6m Male vs. WT: 6m Female	-0.55	-3.689 to 2.589	No	ns	>0.9999				WT: 6m Male vs. WT: 6m Female	-3.026	-24.28 to 18.23	No	ns	>0.9999
		WT: 6m Male vs. hMAPT: 6m Male	0.4619	-1.943 to 2.867	No	ns	>0.9999				WT: 6m Male vs. hMAPT: 6m Male	6.191	-7.506 to 19.89	No	ns	0.8314
		WT: 6m Male vs. hMAPT: 6m Female	-0.4389	-3.722 to 2.845	No	ns	>0.9999				WT: 6m Male vs. hMAPT: 6m Female	-7.218	-38.72 to 24.28	No	ns	0.9957
		WT: 6m Male vs. WT: 12m Male	-0.3	-2.548 to 1.948	No	ns	>0.9999				WT: 6m Male vs. WT: 12m Male	-1.822	-17.42 to 13.78	No	ns	>0.9999
		WT: 6m Male vs. WT: 12m Female	-0.2333	-2.569 to 2.103	No	ns	>0.9999				WT: 6m Male vs. WT: 12m Female	-0.8028	-16.99 to 15.39	No	ns	>0.9999
		WT: 6m Male vs. hMAPT: 12m Male	-0.5778	-2.941 to 1.786	No	ns	0.9991				WT: 6m Male vs. hMAPT: 12m Male	-8.478	-28.38 to 11.43	No	ns	0.8646
		WT: 6m Male vs. hMAPT: 12m Female	-0.2524	-2.836 to 2.331	No	ns	>0.9999				WT: 6m Male vs. hMAPT: 12m Female	-1.455	-17.64 to 14.73	No	ns	>0.9999
		WT: 6m Male vs. WT: 18m Male	-0.2375	-3.224 to 2.749	No	ns	>0.9999				WT: 6m Male vs. WT: 18m Male	-7.601	-34.73 to 19.53	No	ns	0.9927
		WT: 6m Male vs. WT: 18m Female	-0.8625	-4.401 to 2.676	No	ns	0.9988				WT: 6m Male vs. WT: 18m Female	-4.218	-21.96 to 13.52	No	ns	0.9995
		WT: 6m Male vs. hMAPT: 18m Male	-0.1889	-3.809 to 3.431	No	ns	>0.9999				WT: 6m Male vs. hMAPT: 18m Male	1.564	-16.31 to 19.44	No	ns	>0.9999
		WT: 6m Male vs. hMAPT: 18m Female	-0.2762	-2.798 to 2.246	No	ns	>0.9999				WT: 6m Male vs. hMAPT: 18m Female	-10.53	-37.17 to 16.11	No	ns	0.8893
		WT: 6m Male vs. WT: 24m Male	-0.2667	-3.175 to 2.642	No	ns	>0.9999				WT: 6m Male vs. WT: 24m Male	-4.356	-25.45 to 16.74	No	ns	>0.9999
		WT: 6m Male vs. WT: 24m Female	-0.4429	-3.184 to 2.299	No	ns	>0.9999				WT: 6m Male vs. WT: 24m Female	-12.61	-42.16 to 16.94	No	ns	0.8182
		WT: 6m Male vs. hMAPT: 24m Male	1.179	-0.9002 to 3.259	No	ns	0.5519				WT: 6m Male vs. hMAPT: 24m Male	5.837	-7.390 to 19.06	No	ns	0.8445
		WT: 6m Male vs. hMAPT: 24m Female	-1.233	-5.535 to 3.068	No	ns	0.9696				WT: 6m Male vs. hMAPT: 24m Female	-17.17	-49.99 to 15.66	No	ns	0.4828
		WT: 6m Female vs. hMAPT: 6m Male	1.012	-2.024 to 4.047	No	ns	0.9827				WT: 6m Female vs. hMAPT: 6m Male	9.217	-10.81 to 29.24	No	ns	0.7927
		WT: 6m Female vs. hMAPT: 6m Female	0.1111	-3.516 to 3.738	No	ns	>0.9999				WT: 6m Female vs. hMAPT: 6m Female	-4.193	-36.46 to 28.07	No	ns	>0.9999
		WT: 6m Female vs. WT: 12m Male	0.25	-2.700 to 3.200	No	ns	>0.9999				WT: 6m Female vs. WT: 12m Male	1.203	-19.71 to 22.12	No	ns	>0.9999
		WT: 6m Female vs. WT: 12m Female	0.3167	-2.682 to 3.315	No	ns	>0.9999				WT: 6m Female vs. WT: 12m Female	2.223	-19.01 to 23.46	No	ns	>0.9999
		WT: 6m Female vs. hMAPT: 12m Male	-0.02778	-3.038 to 2.983	No	ns	>0.9999				WT: 6m Female vs. hMAPT: 12m Male	-5.452	-28.83 to 17.92	No	ns	0.9994
		WT: 6m Female vs. hMAPT: 12m Female	0.2976	-2.847 to 3.442	No	ns	>0.9999				WT: 6m Female vs. hMAPT: 12m Female	1.571	-19.62 to 22.77	No	ns	>0.9999
		WT: 6m Female vs. WT: 18m Male	0.3125	-3.114 to 3.739	No	ns	>0.9999				WT: 6m Female vs. WT: 18m Male	-4.576	-33.61 to 24.46	No	ns	>0.9999
		WT: 6m Female vs. WT: 18m Female	-0.3125	-4.165 to 3.540	No	ns	>0.9999				WT: 6m Female vs. WT: 18m Female	-1.193	-23.30 to 20.92	No	ns	>0.9999
		WT: 6m Female vs. hMAPT: 18m Male	0.3611	-3.526 to 4.248	No	ns	>0.9999				WT: 6m Female vs. hMAPT: 18m Male	4.59	-17.53 to 26.71	No	ns	0.9999
		WT: 6m Female vs. hMAPT: 18m Female	0.2738	-2.832 to 3.380	No	ns	>0.9999				WT: 6m Female vs. hMAPT: 18m Female	-7.503	-35.98 to 20.98	No	ns	0.9977
		WT: 6m Female vs. WT: 24m Male	0.2833	-3.095 to 3.661	No	ns	>0.9999				WT: 6m Female vs. WT: 24m Male	-1.33	-25.78 to 23.12	No	ns	>0.9999
		WT: 6m Female vs. WT: 24m Female	0.1071	-3.141 to 3.355	No	ns	>0.9999				WT: 6m Female vs. WT: 24m Female	-9.584	-40.48 to 21.31	No	ns	0.9872
		WT: 6m Female vs. hMAPT: 24m Male	1.729	-1.141 to 4.599	No	ns	0.456				WT: 6m Female vs. hMAPT: 24m Male	8.862	-11.00 to 28.73	No	ns	0.8089
		WT: 6m Female vs. hMAPT: 24m Female	-0.6833	-5.087 to 3.720	No	ns	>0.9999				WT: 6m Female vs. hMAPT: 24m Female	-14.14	-47.05 to 18.77	No	ns	0.8061
		hMAPT: 6m Male vs. hMAPT: 6m Female	-0.9008	-4.140 to 2.338	No	ns	0.9866				hMAPT: 6m Male vs. hMAPT: 6m Female	-13.41	-45.77 to 18.95	No	ns	0.6899
		hMAPT: 6m Male vs. WT: 12m Male	-0.7619	-2.806 to 1.282	No	ns	0.9559				hMAPT: 6m Male vs. WT: 12m Male	-8.013	-20.81 to 4.782	No	ns	0.45
		hMAPT: 6m Male vs. WT: 12m Female	-0.6952	-2.840 to 1.450	No	ns	0.9871				hMAPT: 6m Male vs. WT: 12m Female	-6.994	-20.65 to 6.664	No	ns	0.7059
		hMAPT: 6m Male vs. hMAPT: 12m Male	-1.04	-3.238 to 1.158	No	ns	0.7743				hMAPT: 6m Male vs. hMAPT: 12m Male	-14.67	-34.09 to 4.752	No	ns	0.165
		hMAPT: 6m Male vs. hMAPT: 12m Female	-0.7143	-3.159 to 1.730	No	ns	0.9917				hMAPT: 6m Male vs. hMAPT: 12m Female	-7.646	-21.72 to 6.429	No	ns	0.5429
		hMAPT: 6m Male vs. WT: 18m Male	-0.6994	-3.585 to 2.186	No	ns	0.9986				hMAPT: 6m Male vs. WT: 18m Male	-13.79	-40.68 to 13.10	No	ns	0.5886
		hMAPT: 6m Male vs. WT: 18m Female	-1.324	-4.802 to 2.153	No	ns	0.9233				hMAPT: 6m Male vs. WT: 18m Female	-10.41	-26.45 to 5.632	No	ns	0.3501
		hMAPT: 6m Male vs. hMAPT: 18m Male	-0.6508	-4.252 to 2.951	No	ns	0.9997				hMAPT: 6m Male vs. hMAPT: 18m Male	-4.627	-21.40 to 12.15	No	ns	0.9742
		hMAPT: 6m Male vs. hMAPT: 18m Female	-0.7381	-3.112 to 1.636	No	ns	0.9863				hMAPT: 6m Male vs. hMAPT: 18m Female	-16.72	-43.41 to 9.966	No	ns	0.3252
		hMAPT: 6m Male vs. WT: 24m Male	-0.7286	-3.514 to 2.057	No	ns	0.9983				hMAPT: 6m Male vs. WT: 24m Male	-10.55	-30.40 to 9.302	No	ns	0.6355
		hMAPT: 6m Male vs. WT: 24m Female	-0.9048	-3.528 to 1.719	No	ns	0.9655				hMAPT: 6m Male vs. WT: 24m Female	-18.8	-48.58 to 10.98	No	ns	0.3129
		hMAPT: 6m Male vs. hMAPT: 24m Male	0.7173	-1.172 to 2.606	No	ns	0.8665				hMAPT: 6m Male vs. hMAPT: 24m Male	-0.3544	-9.238 to 8.529	No	ns	>0.9999
		hMAPT: 6m Male vs. hMAPT: 24m Female	-1.695	-6.057 to 2.667	No	ns	0.7751				hMAPT: 6m Male vs. hMAPT: 24m Female	-23.36	-58.05 to 11.33	No	ns	0.1914
		hMAPT: 6m Female vs. WT: 12m Male	0.1389	-3.049 to 3.327	No	ns	>0.9999				hMAPT: 6m Female vs. WT: 12m Male	5.396	-26.15 to 36.94	No	ns	0.9997
		hMAPT: 6m Female vs. WT: 12m Female	0.2056	-2.996 to 3.407	No	ns	>0.9999				hMAPT: 6m Female vs. WT: 12m Female	6.415	-25.09 to 37.92	No	ns	0.9986
		hMAPT: 6m Female vs. hMAPT: 12m Male	-0.1389	-3.375 to 3.097	No	ns	>0.9999				hMAPT: 6m Female vs. hMAPT: 12m Male	-1.259	-33.36 to 30.84	No	ns	>0.9999
		hMAPT: 6m Female vs. hMAPT: 12m Female	0.1865	-3.123 to 3.496	No	ns	>0.9999				hMAPT: 6m Female vs. hMAPT: 12m Female	5.763	-25.90 to 37.42	No	ns	0.9994
		hMAPT: 6m Female vs. WT: 18m Male	0.2014	-3.328 to 3.731	No	ns	>0.9999				hMAPT: 6m Female vs. WT: 18m Male	-0.3833	-35.12 to 34.36	No	ns	>0.9999
		hMAPT: 6m Female vs. WT: 18m Female	-0.4236	-4.345 to 3.497	No	ns	>0.9999				hMAPT: 6m Female vs. WT: 18m Female	3	-28.64 to 34.64	No	ns	>0.9999
		hMAPT: 6m Female vs. hMAPT: 18m Male	0.25	-3.730 to 4.230	No	ns	>0.9999				hMAPT: 6m Female vs. hMAPT: 18m Male	8.782	-23.01 to 40.58	No	ns	0.9812
		hMAPT: 6m Female vs. hMAPT: 18m Female	0.1627	-3.120 to 3.445	No	ns	>0.9999				hMAPT: 6m Female vs. hMAPT: 18m Female	-3.311	-37.75 to 31.13	No	ns	>0.9999
		hMAPT: 6m Female vs. WT: 24m Male	0.1722	-3.302 to 3.646	No	ns	>0.9999				hMAPT: 6m Female vs. WT: 24m Male	2.863	-29.36 to 35.08	No	ns	>0.9999
		hMAPT: 6m Female vs. WT: 24m Female	-0.003968	-3.393 to 3.385	No	ns	>0.9999				hMAPT: 6m Female vs. WT: 24m Female	-5.391	-41.35 to 30.57	No	ns	>0.9999
		hMAPT: 6m Female vs. hMAPT: 24m Male	1.618	-1.657 to 4.894	No	ns	0.5072				hMAPT: 6m Female vs. hMAPT: 24m Male	13.06	-19.50 to 45.61	No	ns	0.7047
		hMAPT: 6m Female vs. hMAPT: 24m Female	-0.7944	-5.297 to 3.708	No	ns	0.9998				hMAPT: 6m Female vs. hMAPT: 24m Female	-9.947	-47.29 to 27.39	No	ns	0.9918
		WT: 12m Male vs. WT: 12m Female	0.06667	-1.862 to 1.996	No	ns	>0.9999				WT: 12m Male vs. WT: 12m Female	1.019	-14.55 to 16.59	No	ns	>0.9999
		WT: 12m Male vs. hMAPT: 12m Male	-0.2778	-2.269 to 1.713	No	ns	>0.9999				WT: 12m Male vs. hMAPT: 12m Male	-6.655	-26.25 to 12.94	No	ns	0.9624
		WT: 12m Male vs. hMAPT: 12m Female	0.04762	-2.248 to 2.343	No	ns	>0.9999				WT: 12m Male vs. hMAPT: 12m Female	0.3672	-15.23 to 15.96	No	ns	>0.9999
		WT: 12m Male vs. WT: 18m Male	0.0625	-2.730 to 2.855	No	ns	>0.9999				WT: 12m Male vs. WT: 18m Male	-5.779	-32.78 to 21.22	No	ns	0.9994
		WT: 12m Male vs. WT: 18m Female	-0.5625	-3.989 to 2.864	No	ns	>0.9999				WT: 12m Male vs. WT: 18m Female	-2.396	-19.65 to 14.86	No	ns	>0.9999
		WT: 12m Male vs. hMAPT: 18m Male	0.1111	-3.464 to 3.686	No	ns	>0.9999				WT: 12m Male vs. hMAPT: 18m Male	3.387	-14.05 to 20.83	No	ns	0.9999
		WT: 12m Male vs. hMAPT: 18m Female	0.02381	-2.187 to 2.235	No	ns	>0.9999				WT: 12m Male vs. hMAPT: 18m Female	-8.707	-35.24 to 17.83	No	ns	0.9609
		WT: 12m Male vs. WT: 24m Male	0.03333	-2.645 to 2.712	No	ns	>0.9999				WT: 12m Male vs. WT: 24m Male	-2.533	-23.29 to 18.22	No	ns	>0.9999
		WT: 12m Male vs. WT: 24m Female	-0.1429	-2.646 to 2.361	No	ns	>0.9999				WT: 12m Male vs. WT: 24m Female	-10.79	-40.29 to 18.71	No	ns	0.9109
		WT: 12m Male vs. hMAPT: 24m Male	1.479	0.005828 to 2.953	Yes	*	0.0487				WT: 12m Male vs. hMAPT: 24m Male	7.659	-4.566 to 19.88	No	ns	0.4471
		WT: 12m Male vs. hMAPT: 24m Female	-0.9333	-5.325 to 3.458	No	ns	0.9917				WT: 12m Male vs. hMAPT: 24m Female	-15.34	-48.35 to 17.67	No	ns	0.5897
		WT: 12m Female vs. hMAPT: 12m Male	-0.3444	-2.439 to 1.750	No	ns	>0.9999				WT: 12m Female vs. hMAPT: 12m Male	-7.675	-27.56 to 12.21	No	ns	0.9229
		WT: 12m Female vs. hMAPT: 12m Female	-0.01905	-2.391 to 2.352	No	ns	>0.9999				WT: 12m Female vs. hMAPT: 12m Female	-0.6521	-16.82 to 15.51	No	ns	>0.9999
		WT: 12m Female vs. WT: 18m Male	-0.004167	-2.844 to 2.836	No	ns	>0.9999				WT: 12m Female vs. WT: 18m Male	-6.799	-33.92 to 20.33	No	ns	0.9974
		WT: 12m Female vs. WT: 18m Female	-0.6292	-4.079 to 2.821	No	ns	>0.9999				WT: 12m Female vs. WT: 18m Female	-3.415	-21.13 to 14.30	No	ns	>0.9999
		WT: 12m Female vs. hMAPT: 18m Male	0.04444	-3.529 to 3.618	No	ns	>0.9999				WT: 12m Female vs. hMAPT: 18m Male	2.367	-15.49 to 20.22	No	ns	>0.9999
		WT: 12m Female vs. hMAPT: 18m Female	-0.04286	-2.337 to 2.252	No	ns	>0.9999				WT: 12m Female vs. hMAPT: 18m Female	-9.726	-36.36 to 16.91	No	ns	0.93
		WT: 12m Female vs. WT: 24m Male	-0.03333	-2.773 to 2.706	No	ns	>0.9999				WT: 12m Female vs. WT: 24m Male	-3.553	-24.64 to 17.53	No	ns	>0.9999
		WT: 12m Female vs. WT: 24m Female	-0.2095	-2.773 to 2.354	No	ns	>0.9999				WT: 12m Female vs. WT: 24m Female	-11.81	-41.35 to 17.74	No	ns	0.8676
		WT: 12m Female vs. hMAPT: 24m Male	1.412	-0.2585 to 3.084	No	ns	0.1313				WT: 12m Female vs. hMAPT: 24m Male	6.64	-6.545 to 19.82	No	ns	0.717
		WT: 12m Female vs. hMAPT: 24m Female	-1	-5.347 to 3.347	No	ns	0.989				WT: 12m Female vs. hMAPT: 24m Female	-16.36	-49.19 to 16.47	No	ns	0.5343
		hMAPT: 12m Male vs. hMAPT: 12m Female	0.3254	-2.087 to 2.738	No	ns	>0.9999				hMAPT: 12m Male vs. hMAPT: 12m Female	7.023	-12.97 to 27.02	No	ns	0.9464
		hMAPT: 12m Male vs. WT: 18m Male	0.3403	-2.522 to 3.203	No	ns	>0.9999				hMAPT: 12m Male vs. WT: 18m Male	0.8762	-27.45 to 29.20	No	ns	>0.9999
		hMAPT: 12m Male vs. WT: 18m Female	-0.2847	-3.751 to 3.182	No	ns	>0.9999				hMAPT: 12m Male vs. WT: 18m Female	4.259	-16.60 to 25.12	No	ns	0.9997
		hMAPT: 12m Male vs. hMAPT: 18m Male	0.3889	-3.217 to 3.994	No	ns	>0.9999				hMAPT: 12m Male vs. hMAPT: 18m Male	10.04	-10.99 to 31.07	No	ns	0.7353
		hMAPT: 12m Male vs. hMAPT: 18m Female	0.3016	-2.038 to 2.641	No	ns	>0.9999				hMAPT: 12m Male vs. hMAPT: 18m Female	-2.051	-29.90 to 25.80	No	ns	>0.9999
		hMAPT: 12m Male vs. WT: 24m Male	0.3111	-2.444 to 3.066	No	ns	>0.9999				hMAPT: 12m Male vs. WT: 24m Male	4.122	-19.13 to 27.38	No	ns	>0.9999
		hMAPT: 12m Male vs. WT: 24m Female	0.1349	-2.463 to 2.733	No	ns	>0.9999				hMAPT: 12m Male vs. WT: 24m Female	-4.132	-34.57 to 26.30	No	ns	>0.9999
		hMAPT: 12m Male vs. hMAPT: 24m Male	1.757	-0.09950 to 3.613	No	ns	0.0647				hMAPT: 12m Male vs. hMAPT: 24m Male	14.31	-5.147 to 33.78	No	ns	0.1733
		hMAPT: 12m Male vs. hMAPT: 24m Female	-0.6556	-5.047 to 3.736	No	ns	0.9997				hMAPT: 12m Male vs. hMAPT: 24m Female	-8.688	-41.80 to 24.43	No	ns	0.9829
		hMAPT: 12m Female vs. WT: 18m Male	0.01488	-2.987 to 3.016	No	ns	>0.9999				hMAPT: 12m Female vs. WT: 18m Male	-6.146	-33.30 to 21.01	No	ns	0.9988
		hMAPT: 12m Female vs. WT: 18m Female	-0.6101	-4.159 to 2.938	No	ns	>0.9999				hMAPT: 12m Female vs. WT: 18m Female	-2.763	-20.50 to 14.98	No	ns	>0.9999
		hMAPT: 12m Female vs. hMAPT: 18m Male	0.06349	-3.582 to 3.709	No	ns	>0.9999				hMAPT: 12m Female vs. hMAPT: 18m Male	3.019	-14.94 to 20.98	No	ns	>0.9999
		hMAPT: 12m Female vs. hMAPT: 18m Female	-0.02381	-2.578 to 2.531	No	ns	>0.9999				hMAPT: 12m Female vs. hMAPT: 18m Female	-9.074	-35.78 to 17.63	No	ns	0.9494
		hMAPT: 12m Female vs. WT: 24m Male	-0.01429	-2.932 to 2.903	No	ns	>0.9999				hMAPT: 12m Female vs. WT: 24m Male	-2.901	-23.94 to 18.14	No	ns	>0.9999
		hMAPT: 12m Female vs. WT: 24m Female	-0.1905	-2.957 to 2.576	No	ns	>0.9999				hMAPT: 12m Female vs. WT: 24m Female	-11.15	-40.78 to 18.47	No	ns	0.8943
		hMAPT: 12m Female vs. hMAPT: 24m Male	1.432	-0.7789 to 3.642	No	ns	0.3039				hMAPT: 12m Female vs. hMAPT: 24m Male	7.292	-6.413 to 21.00	No	ns	0.5466
		hMAPT: 12m Female vs. hMAPT: 24m Female	-0.981	-5.322 to 3.360	No	ns	0.9939				hMAPT: 12m Female vs. hMAPT: 24m Female	-15.71	-48.82 to 17.40	No	ns	0.5679
		WT: 18m Male vs. WT: 18m Female	-0.625	-4.380 to 3.130	No	ns	>0.9999				WT: 18m Male vs. WT: 18m Female	3.383	-24.19 to 30.96	No	ns	>0.9999
		WT: 18m Male vs. hMAPT: 18m Male	0.04861	-3.760 to 3.858	No	ns	>0.9999				WT: 18m Male vs. hMAPT: 18m Male	9.166	-18.45 to 36.79	No	ns	0.9703
		WT: 18m Male vs. hMAPT: 18m Female	-0.03869	-2.999 to 2.921	No	ns	>0.9999				WT: 18m Male vs. hMAPT: 18m Female	-2.927	-34.76 to 28.90	No	ns	>0.9999
		WT: 18m Male vs. WT: 24m Male	-0.02917	-3.270 to 3.212	No	ns	>0.9999				WT: 18m Male vs. WT: 24m Male	3.246	-25.72 to 32.21	No	ns	>0.9999
		WT: 18m Male vs. WT: 24m Female	-0.2054	-3.318 to 2.908	No	ns	>0.9999				WT: 18m Male vs. WT: 24m Female	-5.008	-38.71 to 28.70	No	ns	>0.9999
		WT: 18m Male vs. hMAPT: 24m Male	1.417	-1.329 to 4.162	No	ns	0.58				WT: 18m Male vs. hMAPT: 24m Male	13.44	-13.46 to 40.34	No	ns	0.6049
		WT: 18m Male vs. hMAPT: 24m Female	-0.9958	-5.374 to 3.382	No	ns	0.9974				WT: 18m Male vs. hMAPT: 24m Female	-9.564	-44.71 to 25.58	No	ns	0.993
		WT: 18m Female vs. hMAPT: 18m Male	0.6736	-3.464 to 4.811	No	ns	>0.9999				WT: 18m Female vs. hMAPT: 18m Male	5.783	-13.34 to 24.91	No	ns	0.9891
		WT: 18m Female vs. hMAPT: 18m Female	0.5863	-2.936 to 4.109	No	ns	>0.9999				WT: 18m Female vs. hMAPT: 18m Female	-6.311	-33.38 to 20.76	No	ns	0.9985
		WT: 18m Female vs. WT: 24m Male	0.5958	-3.118 to 4.310	No	ns	>0.9999				WT: 18m Female vs. WT: 24m Male	-0.1372	-22.11 to 21.84	No	ns	>0.9999
		WT: 18m Female vs. WT: 24m Female	0.4196	-3.203 to 4.042	No	ns	>0.9999				WT: 18m Female vs. WT: 24m Female	-8.391	-38.23 to 21.45	No	ns	0.9894
		WT: 18m Female vs. hMAPT: 24m Male	2.042	-1.380 to 5.464	No	ns	0.4002				WT: 18m Female vs. hMAPT: 24m Male	10.06	-5.738 to 25.85	No	ns	0.3571
		WT: 18m Female vs. hMAPT: 24m Female	-0.3708	-4.956 to 4.214	No	ns	>0.9999				WT: 18m Female vs. hMAPT: 24m Female	-12.95	-45.72 to 19.82	No	ns	0.7971
		hMAPT: 18m Male vs. hMAPT: 18m Female	-0.0873	-3.714 to 3.540	No	ns	>0.9999				hMAPT: 18m Male vs. hMAPT: 18m Female	-12.09	-39.25 to 15.06	No	ns	0.7968
		hMAPT: 18m Male vs. WT: 24m Male	-0.07778	-3.840 to 3.684	No	ns	>0.9999				hMAPT: 18m Male vs. WT: 24m Male	-5.92	-27.90 to 16.06	No	ns	0.9976
		hMAPT: 18m Male vs. WT: 24m Female	-0.254	-3.956 to 3.448	No	ns	>0.9999				hMAPT: 18m Male vs. WT: 24m Female	-14.17	-44.10 to 15.76	No	ns	0.7205
		hMAPT: 18m Male vs. hMAPT: 24m Male	1.368	-2.315 to 5.051	No	ns	0.779				hMAPT: 18m Male vs. hMAPT: 24m Male	4.273	-12.42 to 20.96	No	ns	0.9795
		hMAPT: 18m Male vs. hMAPT: 24m Female	-1.044	-5.686 to 3.597	No	ns	0.9979				hMAPT: 18m Male vs. hMAPT: 24m Female	-18.73	-51.77 to 14.31	No	ns	0.404
		hMAPT: 18m Female vs. WT: 24m Male	0.009524	-2.861 to 2.881	No	ns	>0.9999				hMAPT: 18m Female vs. WT: 24m Male	6.173	-22.23 to 34.58	No	ns	0.9997
		hMAPT: 18m Female vs. WT: 24m Female	-0.1667	-2.883 to 2.549	No	ns	>0.9999				hMAPT: 18m Female vs. WT: 24m Female	-2.08	-35.41 to 31.25	No	ns	>0.9999
		hMAPT: 18m Female vs. hMAPT: 24m Male	1.455	-0.6503 to 3.561	No	ns	0.2471				hMAPT: 18m Female vs. hMAPT: 24m Male	16.37	-10.39 to 43.12	No	ns	0.3375
		hMAPT: 18m Female vs. hMAPT: 24m Female	-0.9571	-5.301 to 3.387	No	ns	0.9943				hMAPT: 18m Female vs. hMAPT: 24m Female	-6.637	-41.57 to 28.30	No	ns	0.9997
		WT: 24m Male vs. WT: 24m Female	-0.1762	-3.215 to 2.863	No	ns	>0.9999				WT: 24m Male vs. WT: 24m Female	-8.254	-39.09 to 22.58	No	ns	0.9965
		WT: 24m Male vs. hMAPT: 24m Male	1.446	-1.129 to 4.020	No	ns	0.5504				WT: 24m Male vs. hMAPT: 24m Male	10.19	-9.495 to 29.88	No	ns	0.6526
		WT: 24m Male vs. hMAPT: 24m Female	-0.9667	-5.304 to 3.370	No	ns	0.9981				WT: 24m Male vs. hMAPT: 24m Female	-12.81	-45.69 to 20.07	No	ns	0.8777
		WT: 24m Female vs. hMAPT: 24m Male	1.622	-0.8353 to 4.079	No	ns	0.2799				WT: 24m Female vs. hMAPT: 24m Male	18.45	-11.42 to 48.32	No	ns	0.3246
		WT: 24m Female vs. hMAPT: 24m Female	-0.7905	-5.139 to 3.558	No	ns	0.9995				WT: 24m Female vs. hMAPT: 24m Female	-4.556	-40.91 to 31.80	No	ns	>0.9999
		hMAPT: 24m Male vs. hMAPT: 24m Female	-2.413	-7.051 to 2.226	No	ns	0.365				hMAPT: 24m Male vs. hMAPT: 24m Female	-23	-58.09 to 12.08	No	ns	0.2001
		Block 5									Block 5
		WT: 6m Male vs. WT: 6m Female	-0.65	-2.753 to 1.453	No	ns	0.9919				WT: 6m Male vs. WT: 6m Female	-13.05	-61.53 to 35.43	No	ns	0.9918
		WT: 6m Male vs. hMAPT: 6m Male	-0.5262	-2.229 to 1.177	No	ns	0.9896				WT: 6m Male vs. hMAPT: 6m Male	-0.0615	-14.26 to 14.13	No	ns	>0.9999
		WT: 6m Male vs. hMAPT: 6m Female	-3.106	-8.663 to 2.452	No	ns	0.3888				WT: 6m Male vs. hMAPT: 6m Female	-20.89	-58.22 to 16.45	No	ns	0.3665
		WT: 6m Male vs. WT: 12m Male	-0.4833	-2.503 to 1.536	No	ns	0.9994				WT: 6m Male vs. WT: 12m Male	-3.998	-17.69 to 9.690	No	ns	0.9912
		WT: 6m Male vs. WT: 12m Female	-0.08333	-2.130 to 1.964	No	ns	>0.9999				WT: 6m Male vs. WT: 12m Female	-1.464	-10.00 to 7.072	No	ns	>0.9999
		WT: 6m Male vs. hMAPT: 12m Male	-2.383	-9.073 to 4.307	No	ns	0.8145				WT: 6m Male vs. hMAPT: 12m Male	-17.17	-50.37 to 16.03	No	ns	0.4473
		WT: 6m Male vs. hMAPT: 12m Female	-0.3357	-1.796 to 1.125	No	ns	0.9996				WT: 6m Male vs. hMAPT: 12m Female	-2.304	-9.214 to 4.607	No	ns	0.9823
		WT: 6m Male vs. WT: 18m Male	-0.8	-3.025 to 1.425	No	ns	0.9554				WT: 6m Male vs. WT: 18m Male	-10.56	-35.72 to 14.59	No	ns	0.7895
		WT: 6m Male vs. WT: 18m Female	-0.7375	-3.208 to 1.733	No	ns	0.9872				WT: 6m Male vs. WT: 18m Female	-7.773	-22.92 to 7.368	No	ns	0.6225
		WT: 6m Male vs. hMAPT: 18m Male	-0.6611	-3.212 to 1.890	No	ns	0.9907				WT: 6m Male vs. hMAPT: 18m Male	-2.837	-12.45 to 6.773	No	ns	0.9809
		WT: 6m Male vs. hMAPT: 18m Female	-0.4548	-2.241 to 1.332	No	ns	0.9981				WT: 6m Male vs. hMAPT: 18m Female	-6.901	-21.42 to 7.617	No	ns	0.6739
		WT: 6m Male vs. WT: 24m Male	-1.15	-3.019 to 0.7187	No	ns	0.5319				WT: 6m Male vs. WT: 24m Male	-9.89	-24.16 to 4.381	No	ns	0.3128
		WT: 6m Male vs. WT: 24m Female	-2.288	-6.340 to 1.764	No	ns	0.453				WT: 6m Male vs. WT: 24m Female	-22.1	-53.43 to 9.233	No	ns	0.2113
		WT: 6m Male vs. hMAPT: 24m Male	-0.925	-3.012 to 1.162	No	ns	0.852				WT: 6m Male vs. hMAPT: 24m Male	-7.282	-21.97 to 7.403	No	ns	0.6666
		WT: 6m Male vs. hMAPT: 24m Female	-0.75	-2.831 to 1.331	No	ns	0.9119				WT: 6m Male vs. hMAPT: 24m Female	-12.98	-25.00 to -0.9629	Yes	*	0.0346
		WT: 6m Female vs. hMAPT: 6m Male	0.1238	-2.093 to 2.340	No	ns	>0.9999				WT: 6m Female vs. hMAPT: 6m Male	12.99	-35.55 to 61.53	No	ns	0.9934
		WT: 6m Female vs. hMAPT: 6m Female	-2.456	-7.900 to 2.989	No	ns	0.688				WT: 6m Female vs. hMAPT: 6m Female	-7.836	-60.23 to 44.56	No	ns	>0.9999
		WT: 6m Female vs. WT: 12m Male	0.1667	-2.258 to 2.592	No	ns	>0.9999				WT: 6m Female vs. WT: 12m Male	9.055	-39.54 to 57.65	No	ns	0.9999
		WT: 6m Female vs. WT: 12m Female	0.5667	-1.877 to 3.010	No	ns	0.9998				WT: 6m Female vs. WT: 12m Female	11.59	-36.89 to 60.07	No	ns	0.9975
		WT: 6m Female vs. hMAPT: 12m Male	-1.733	-8.292 to 4.826	No	ns	0.9759				WT: 6m Female vs. hMAPT: 12m Male	-4.12	-55.27 to 47.03	No	ns	>0.9999
		WT: 6m Female vs. hMAPT: 12m Female	0.3143	-1.784 to 2.413	No	ns	>0.9999				WT: 6m Female vs. hMAPT: 12m Female	10.75	-37.73 to 59.23	No	ns	0.9987
		WT: 6m Female vs. WT: 18m Male	-0.15	-2.703 to 2.403	No	ns	>0.9999				WT: 6m Female vs. WT: 18m Male	2.489	-47.31 to 52.29	No	ns	>0.9999
		WT: 6m Female vs. WT: 18m Female	-0.0875	-2.822 to 2.647	No	ns	>0.9999				WT: 6m Female vs. WT: 18m Female	5.279	-43.37 to 53.93	No	ns	>0.9999
		WT: 6m Female vs. hMAPT: 18m Male	-0.01111	-2.766 to 2.744	No	ns	>0.9999				WT: 6m Female vs. hMAPT: 18m Male	10.22	-38.27 to 58.71	No	ns	0.9993
		WT: 6m Female vs. hMAPT: 18m Female	0.1952	-2.067 to 2.458	No	ns	>0.9999				WT: 6m Female vs. hMAPT: 18m Female	6.151	-42.45 to 54.76	No	ns	>0.9999
		WT: 6m Female vs. WT: 24m Male	-0.5	-2.826 to 1.826	No	ns	0.9999				WT: 6m Female vs. WT: 24m Male	3.163	-45.46 to 51.79	No	ns	>0.9999
		WT: 6m Female vs. WT: 24m Female	-1.638	-5.708 to 2.432	No	ns	0.8782				WT: 6m Female vs. WT: 24m Female	-9.044	-60.08 to 41.99	No	ns	>0.9999
		WT: 6m Female vs. hMAPT: 24m Male	-0.275	-2.732 to 2.182	No	ns	>0.9999				WT: 6m Female vs. hMAPT: 24m Male	5.77	-42.85 to 54.40	No	ns	>0.9999
		WT: 6m Female vs. hMAPT: 24m Female	-0.1	-2.512 to 2.312	No	ns	>0.9999				WT: 6m Female vs. hMAPT: 24m Female	0.0735	-48.44 to 48.59	No	ns	>0.9999
		hMAPT: 6m Male vs. hMAPT: 6m Female	-2.579	-8.103 to 2.944	No	ns	0.5945				hMAPT: 6m Male vs. hMAPT: 6m Female	-20.83	-57.55 to 15.89	No	ns	0.3908
		hMAPT: 6m Male vs. WT: 12m Male	0.04286	-2.100 to 2.186	No	ns	>0.9999				hMAPT: 6m Male vs. WT: 12m Male	-3.936	-19.84 to 11.97	No	ns	0.9981
		hMAPT: 6m Male vs. WT: 12m Female	0.4429	-1.724 to 2.610	No	ns	>0.9999				hMAPT: 6m Male vs. WT: 12m Female	-1.402	-15.05 to 12.24	No	ns	>0.9999
		hMAPT: 6m Male vs. hMAPT: 12m Male	-1.857	-8.511 to 4.796	No	ns	0.9502				hMAPT: 6m Male vs. hMAPT: 12m Male	-17.11	-49.77 to 15.55	No	ns	0.4864
		hMAPT: 6m Male vs. hMAPT: 12m Female	0.1905	-1.515 to 1.896	No	ns	>0.9999				hMAPT: 6m Male vs. hMAPT: 12m Female	-2.242	-16.32 to 11.84	No	ns	0.9989
		hMAPT: 6m Male vs. WT: 18m Male	-0.2738	-2.595 to 2.047	No	ns	>0.9999				hMAPT: 6m Male vs. WT: 18m Male	-10.5	-35.96 to 14.95	No	ns	0.8478
		hMAPT: 6m Male vs. WT: 18m Female	-0.2113	-2.754 to 2.332	No	ns	>0.9999				hMAPT: 6m Male vs. WT: 18m Female	-7.712	-24.58 to 9.158	No	ns	0.7834
		hMAPT: 6m Male vs. hMAPT: 18m Male	-0.1349	-2.739 to 2.469	No	ns	>0.9999				hMAPT: 6m Male vs. hMAPT: 18m Male	-2.775	-16.89 to 11.34	No	ns	0.9982
		hMAPT: 6m Male vs. hMAPT: 18m Female	0.07143	-1.874 to 2.017	No	ns	>0.9999				hMAPT: 6m Male vs. hMAPT: 18m Female	-6.84	-23.23 to 9.553	No	ns	0.8365
		hMAPT: 6m Male vs. WT: 24m Male	-0.6238	-2.638 to 1.390	No	ns	0.9923				hMAPT: 6m Male vs. WT: 24m Male	-9.828	-26.13 to 6.477	No	ns	0.4944
		hMAPT: 6m Male vs. WT: 24m Female	-1.762	-5.813 to 2.289	No	ns	0.7633				hMAPT: 6m Male vs. WT: 24m Female	-22.04	-53.21 to 9.136	No	ns	0.2296
		hMAPT: 6m Male vs. hMAPT: 24m Male	-0.3988	-2.598 to 1.800	No	ns	>0.9999				hMAPT: 6m Male vs. hMAPT: 24m Male	-7.221	-23.77 to 9.326	No	ns	0.8239
		hMAPT: 6m Male vs. hMAPT: 24m Female	-0.2238	-2.408 to 1.960	No	ns	>0.9999				hMAPT: 6m Male vs. hMAPT: 24m Female	-12.92	-27.91 to 2.078	No	ns	0.0993
		hMAPT: 6m Female vs. WT: 12m Male	2.622	-2.831 to 8.075	No	ns	0.6097				hMAPT: 6m Female vs. WT: 12m Male	16.89	-19.23 to 53.01	No	ns	0.6534
		hMAPT: 6m Female vs. WT: 12m Female	3.022	-2.428 to 8.472	No	ns	0.4526				hMAPT: 6m Female vs. WT: 12m Female	19.42	-17.43 to 56.28	No	ns	0.45
		hMAPT: 6m Female vs. hMAPT: 12m Male	0.7222	-6.347 to 7.791	No	ns	>0.9999				hMAPT: 6m Female vs. hMAPT: 12m Male	3.716	-36.41 to 43.85	No	ns	>0.9999
		hMAPT: 6m Female vs. hMAPT: 12m Female	2.77	-2.802 to 8.342	No	ns	0.5034				hMAPT: 6m Female vs. hMAPT: 12m Female	18.58	-18.67 to 55.84	No	ns	0.4836
		hMAPT: 6m Female vs. WT: 18m Male	2.306	-3.147 to 7.758	No	ns	0.7529				hMAPT: 6m Female vs. WT: 18m Male	10.33	-27.20 to 47.85	No	ns	0.9926
		hMAPT: 6m Female vs. WT: 18m Female	2.368	-3.078 to 7.814	No	ns	0.7482				hMAPT: 6m Female vs. WT: 18m Female	13.12	-23.05 to 49.28	No	ns	0.8798
		hMAPT: 6m Female vs. hMAPT: 18m Male	2.444	-3.027 to 7.915	No	ns	0.7064				hMAPT: 6m Female vs. hMAPT: 18m Male	18.05	-18.82 to 54.93	No	ns	0.5279
		hMAPT: 6m Female vs. hMAPT: 18m Female	2.651	-2.859 to 8.161	No	ns	0.5707				hMAPT: 6m Female vs. hMAPT: 18m Female	13.99	-22.29 to 50.26	No	ns	0.824
		hMAPT: 6m Female vs. WT: 24m Male	1.956	-3.517 to 7.429	No	ns	0.8631				hMAPT: 6m Female vs. WT: 24m Male	11	-25.08 to 47.08	No	ns	0.9566
		hMAPT: 6m Female vs. WT: 24m Female	0.8175	-4.912 to 6.546	No	ns	>0.9999				hMAPT: 6m Female vs. WT: 24m Female	-1.208	-40.93 to 38.51	No	ns	>0.9999
		hMAPT: 6m Female vs. hMAPT: 24m Male	2.181	-3.282 to 7.644	No	ns	0.7918				hMAPT: 6m Female vs. hMAPT: 24m Male	13.61	-22.58 to 49.79	No	ns	0.8517
		hMAPT: 6m Female vs. hMAPT: 24m Female	2.356	-3.151 to 7.862	No	ns	0.7031				hMAPT: 6m Female vs. hMAPT: 24m Female	7.909	-28.80 to 44.61	No	ns	0.9935
		WT: 12m Male vs. WT: 12m Female	0.4	-1.984 to 2.784	No	ns	>0.9999				WT: 12m Male vs. WT: 12m Female	2.534	-11.71 to 16.78	No	ns	>0.9999
		WT: 12m Male vs. hMAPT: 12m Male	-1.9	-8.472 to 4.672	No	ns	0.9534				WT: 12m Male vs. hMAPT: 12m Male	-13.17	-45.31 to 18.96	No	ns	0.8047
		WT: 12m Male vs. hMAPT: 12m Female	0.1476	-1.867 to 2.162	No	ns	>0.9999				WT: 12m Male vs. hMAPT: 12m Female	1.694	-12.09 to 15.48	No	ns	>0.9999
		WT: 12m Male vs. WT: 18m Male	-0.3167	-2.817 to 2.184	No	ns	>0.9999				WT: 12m Male vs. WT: 18m Male	-6.566	-32.19 to 19.06	No	ns	0.9974
		WT: 12m Male vs. WT: 18m Female	-0.2542	-2.944 to 2.435	No	ns	>0.9999				WT: 12m Male vs. WT: 18m Female	-3.776	-21.32 to 13.77	No	ns	0.9998
		WT: 12m Male vs. hMAPT: 18m Male	-0.1778	-2.892 to 2.536	No	ns	>0.9999				WT: 12m Male vs. hMAPT: 18m Male	1.161	-13.32 to 15.65	No	ns	>0.9999
		WT: 12m Male vs. hMAPT: 18m Female	0.02857	-2.164 to 2.221	No	ns	>0.9999				WT: 12m Male vs. hMAPT: 18m Female	-2.903	-19.88 to 14.08	No	ns	>0.9999
		WT: 12m Male vs. WT: 24m Male	-0.6667	-2.926 to 1.593	No	ns	0.9967				WT: 12m Male vs. WT: 24m Male	-5.892	-23.07 to 11.29	No	ns	0.9866
		WT: 12m Male vs. WT: 24m Female	-1.805	-5.864 to 2.255	No	ns	0.7925				WT: 12m Male vs. WT: 24m Female	-18.1	-49.08 to 12.88	No	ns	0.4679
		WT: 12m Male vs. hMAPT: 24m Male	-0.4417	-2.841 to 1.958	No	ns	>0.9999				WT: 12m Male vs. hMAPT: 24m Male	-3.285	-20.53 to 13.96	No	ns	>0.9999
		WT: 12m Male vs. hMAPT: 24m Female	-0.2667	-2.621 to 2.088	No	ns	>0.9999				WT: 12m Male vs. hMAPT: 24m Female	-8.981	-24.27 to 6.306	No	ns	0.5541
		WT: 12m Female vs. hMAPT: 12m Male	-2.3	-8.868 to 4.268	No	ns	0.8684				WT: 12m Female vs. hMAPT: 12m Male	-15.71	-48.42 to 17.00	No	ns	0.5602
		WT: 12m Female vs. hMAPT: 12m Female	-0.2524	-2.294 to 1.789	No	ns	>0.9999				WT: 12m Female vs. hMAPT: 12m Female	-0.8399	-9.695 to 8.015	No	ns	>0.9999
		WT: 12m Female vs. WT: 18m Male	-0.7167	-3.234 to 1.801	No	ns	0.9968				WT: 12m Female vs. WT: 18m Male	-9.1	-34.19 to 15.99	No	ns	0.9176
		WT: 12m Female vs. WT: 18m Female	-0.6542	-3.358 to 2.050	No	ns	0.9993				WT: 12m Female vs. WT: 18m Female	-6.31	-21.75 to 9.126	No	ns	0.8964
		WT: 12m Female vs. hMAPT: 18m Male	-0.5778	-3.305 to 2.149	No	ns	0.9997				WT: 12m Female vs. hMAPT: 18m Male	-1.373	-11.95 to 9.203	No	ns	>0.9999
		WT: 12m Female vs. hMAPT: 18m Female	-0.3714	-2.587 to 1.844	No	ns	>0.9999				WT: 12m Female vs. hMAPT: 18m Female	-5.437	-20.19 to 9.314	No	ns	0.9368
		WT: 12m Female vs. WT: 24m Male	-1.067	-3.348 to 1.214	No	ns	0.8699				WT: 12m Female vs. WT: 24m Male	-8.426	-23.20 to 6.350	No	ns	0.6151
		WT: 12m Female vs. WT: 24m Female	-2.205	-6.267 to 1.858	No	ns	0.5754				WT: 12m Female vs. WT: 24m Female	-20.63	-51.71 to 10.44	No	ns	0.2758
		WT: 12m Female vs. hMAPT: 24m Male	-0.8417	-3.260 to 1.576	No	ns	0.981				WT: 12m Female vs. hMAPT: 24m Male	-5.819	-20.84 to 9.198	No	ns	0.9275
		WT: 12m Female vs. hMAPT: 24m Female	-0.6667	-3.040 to 1.706	No	ns	0.9948				WT: 12m Female vs. hMAPT: 24m Female	-11.52	-23.78 to 0.7513	No	ns	0.0715
		hMAPT: 12m Male vs. hMAPT: 12m Female	2.048	-4.656 to 8.751	No	ns	0.9059				hMAPT: 12m Male vs. hMAPT: 12m Female	14.87	-18.25 to 47.99	No	ns	0.5993
		hMAPT: 12m Male vs. WT: 18m Male	1.583	-4.978 to 8.145	No	ns	0.9879				hMAPT: 12m Male vs. WT: 18m Male	6.609	-27.82 to 41.04	No	ns	0.9999
		hMAPT: 12m Male vs. WT: 18m Female	1.646	-4.891 to 8.182	No	ns	0.9862				hMAPT: 12m Male vs. WT: 18m Female	9.399	-22.84 to 41.63	No	ns	0.9732
		hMAPT: 12m Male vs. hMAPT: 18m Male	1.722	-4.841 to 8.285	No	ns	0.979				hMAPT: 12m Male vs. hMAPT: 18m Male	14.34	-18.41 to 47.08	No	ns	0.6575
		hMAPT: 12m Male vs. hMAPT: 18m Female	1.929	-4.710 to 8.567	No	ns	0.9398				hMAPT: 12m Male vs. hMAPT: 18m Female	10.27	-22.02 to 42.56	No	ns	0.9438
		hMAPT: 12m Male vs. WT: 24m Male	1.233	-5.366 to 7.832	No	ns	0.9982				hMAPT: 12m Male vs. WT: 24m Male	7.283	-24.84 to 39.41	No	ns	0.9967
		hMAPT: 12m Male vs. WT: 24m Female	0.09524	-6.542 to 6.733	No	ns	>0.9999				hMAPT: 12m Male vs. WT: 24m Female	-4.924	-42.08 to 32.23	No	ns	>0.9999
		hMAPT: 12m Male vs. hMAPT: 24m Male	1.458	-5.122 to 8.038	No	ns	0.9931				hMAPT: 12m Male vs. hMAPT: 24m Male	9.89	-22.34 to 42.12	No	ns	0.9597
		hMAPT: 12m Male vs. hMAPT: 24m Female	1.633	-4.993 to 8.260	No	ns	0.9807				hMAPT: 12m Male vs. hMAPT: 24m Female	4.194	-28.41 to 36.80	No	ns	>0.9999
		hMAPT: 12m Female vs. WT: 18m Male	-0.4643	-2.690 to 1.761	No	ns	0.9996				hMAPT: 12m Female vs. WT: 18m Male	-8.26	-33.40 to 16.88	No	ns	0.9432
		hMAPT: 12m Female vs. WT: 18m Female	-0.4018	-2.874 to 2.070	No	ns	>0.9999				hMAPT: 12m Female vs. WT: 18m Female	-5.47	-20.66 to 9.724	No	ns	0.9289
		hMAPT: 12m Female vs. hMAPT: 18m Male	-0.3254	-2.889 to 2.239	No	ns	>0.9999				hMAPT: 12m Female vs. hMAPT: 18m Male	-0.5333	-10.37 to 9.299	No	ns	>0.9999
		hMAPT: 12m Female vs. hMAPT: 18m Female	-0.119	-1.908 to 1.670	No	ns	>0.9999				hMAPT: 12m Female vs. hMAPT: 18m Female	-4.598	-19.16 to 9.963	No	ns	0.9608
		hMAPT: 12m Female vs. WT: 24m Male	-0.8143	-2.677 to 1.049	No	ns	0.8884				hMAPT: 12m Female vs. WT: 24m Male	-7.586	-21.95 to 6.774	No	ns	0.6651
		hMAPT: 12m Female vs. WT: 24m Female	-1.952	-6.013 to 2.109	No	ns	0.6284				hMAPT: 12m Female vs. WT: 24m Female	-19.79	-51.08 to 11.50	No	ns	0.3046
		hMAPT: 12m Female vs. hMAPT: 24m Male	-0.5893	-2.676 to 1.497	No	ns	0.9928				hMAPT: 12m Female vs. hMAPT: 24m Male	-4.979	-19.72 to 9.766	No	ns	0.9542
		hMAPT: 12m Female vs. hMAPT: 24m Female	-0.4143	-2.514 to 1.686	No	ns	0.9989				hMAPT: 12m Female vs. hMAPT: 24m Female	-10.68	-22.75 to 1.397	No	ns	0.0884
		WT: 18m Male vs. WT: 18m Female	0.0625	-2.730 to 2.855	No	ns	>0.9999				WT: 18m Male vs. WT: 18m Female	2.79	-23.11 to 28.69	No	ns	>0.9999
		WT: 18m Male vs. hMAPT: 18m Male	0.1389	-2.677 to 2.955	No	ns	>0.9999				WT: 18m Male vs. hMAPT: 18m Male	7.727	-17.42 to 32.88	No	ns	0.9718
		WT: 18m Male vs. hMAPT: 18m Female	0.3452	-2.015 to 2.706	No	ns	>0.9999				WT: 18m Male vs. hMAPT: 18m Female	3.662	-22.04 to 29.37	No	ns	>0.9999
		WT: 18m Male vs. WT: 24m Male	-0.35	-2.761 to 2.061	No	ns	>0.9999				WT: 18m Male vs. WT: 24m Male	0.6737	-25.08 to 26.43	No	ns	>0.9999
		WT: 18m Male vs. WT: 24m Female	-1.488	-5.580 to 2.604	No	ns	0.9314				WT: 18m Male vs. WT: 24m Female	-11.53	-45.39 to 22.33	No	ns	0.9737
		WT: 18m Male vs. hMAPT: 24m Male	-0.125	-2.658 to 2.408	No	ns	>0.9999				WT: 18m Male vs. hMAPT: 24m Male	3.281	-22.51 to 29.07	No	ns	>0.9999
		WT: 18m Male vs. hMAPT: 24m Female	0.05	-2.451 to 2.551	No	ns	>0.9999				WT: 18m Male vs. hMAPT: 24m Female	-2.416	-27.71 to 22.88	No	ns	>0.9999
		WT: 18m Female vs. hMAPT: 18m Male	0.07639	-2.881 to 3.034	No	ns	>0.9999				WT: 18m Female vs. hMAPT: 18m Male	4.937	-10.72 to 20.59	No	ns	0.9804
		WT: 18m Female vs. hMAPT: 18m Female	0.2827	-2.291 to 2.857	No	ns	>0.9999				WT: 18m Female vs. hMAPT: 18m Female	0.8722	-16.86 to 18.61	No	ns	>0.9999
		WT: 18m Female vs. WT: 24m Male	-0.4125	-3.028 to 2.203	No	ns	>0.9999				WT: 18m Female vs. WT: 24m Male	-2.116	-20.00 to 15.77	No	ns	>0.9999
		WT: 18m Female vs. WT: 24m Female	-1.551	-5.692 to 2.591	No	ns	0.9288				WT: 18m Female vs. WT: 24m Female	-14.32	-45.45 to 16.80	No	ns	0.7505
		WT: 18m Female vs. hMAPT: 24m Male	-0.1875	-2.904 to 2.529	No	ns	>0.9999				WT: 18m Female vs. hMAPT: 24m Male	0.491	-17.47 to 18.45	No	ns	>0.9999
		WT: 18m Female vs. hMAPT: 24m Female	-0.0125	-2.700 to 2.675	No	ns	>0.9999				WT: 18m Female vs. hMAPT: 24m Female	-5.206	-21.52 to 11.11	No	ns	0.9792
		hMAPT: 18m Male vs. hMAPT: 18m Female	0.2063	-2.422 to 2.835	No	ns	>0.9999				hMAPT: 18m Male vs. hMAPT: 18m Female	-4.064	-19.08 to 10.95	No	ns	0.9929
		hMAPT: 18m Male vs. WT: 24m Male	-0.4889	-3.138 to 2.160	No	ns	>0.9999				hMAPT: 18m Male vs. WT: 24m Male	-7.053	-22.05 to 7.942	No	ns	0.8199
		hMAPT: 18m Male vs. WT: 24m Female	-1.627	-5.782 to 2.528	No	ns	0.8944				hMAPT: 18m Male vs. WT: 24m Female	-19.26	-50.37 to 11.85	No	ns	0.3431
		hMAPT: 18m Male vs. hMAPT: 24m Male	-0.2639	-3.010 to 2.482	No	ns	>0.9999				hMAPT: 18m Male vs. hMAPT: 24m Male	-4.446	-19.70 to 10.81	No	ns	0.9901
		hMAPT: 18m Male vs. hMAPT: 24m Female	-0.08889	-2.831 to 2.654	No	ns	>0.9999				hMAPT: 18m Male vs. hMAPT: 24m Female	-10.14	-22.90 to 2.617	No	ns	0.1545
		hMAPT: 18m Female vs. WT: 24m Male	-0.6952	-2.766 to 1.376	No	ns	0.9842				hMAPT: 18m Female vs. WT: 24m Male	-2.989	-20.33 to 14.35	No	ns	>0.9999
		hMAPT: 18m Female vs. WT: 24m Female	-1.833	-5.886 to 2.219	No	ns	0.7339				hMAPT: 18m Female vs. WT: 24m Female	-15.2	-46.28 to 15.89	No	ns	0.6693
		hMAPT: 18m Female vs. hMAPT: 24m Male	-0.4702	-2.714 to 1.774	No	ns	0.9998				hMAPT: 18m Female vs. hMAPT: 24m Male	-0.3812	-17.83 to 17.07	No	ns	>0.9999
		hMAPT: 18m Female vs. hMAPT: 24m Female	-0.2952	-2.520 to 1.930	No	ns	>0.9999				hMAPT: 18m Female vs. hMAPT: 24m Female	-6.078	-21.82 to 9.668	No	ns	0.9076
		WT: 24m Male vs. WT: 24m Female	-1.138	-5.184 to 2.908	No	ns	0.9862				WT: 24m Male vs. WT: 24m Female	-12.21	-43.23 to 18.82	No	ns	0.8822
		WT: 24m Male vs. hMAPT: 24m Male	0.225	-2.076 to 2.526	No	ns	>0.9999				WT: 24m Male vs. hMAPT: 24m Male	2.607	-14.99 to 20.20	No	ns	>0.9999
		WT: 24m Male vs. hMAPT: 24m Female	0.4	-1.858 to 2.658	No	ns	>0.9999				WT: 24m Male vs. hMAPT: 24m Female	-3.089	-18.83 to 12.65	No	ns	>0.9999
		WT: 24m Female vs. hMAPT: 24m Male	1.363	-2.709 to 5.435	No	ns	0.9557				WT: 24m Female vs. hMAPT: 24m Male	14.81	-16.27 to 45.90	No	ns	0.7086
		WT: 24m Female vs. hMAPT: 24m Female	1.538	-2.544 to 5.620	No	ns	0.8876				WT: 24m Female vs. hMAPT: 24m Female	9.118	-21.98 to 40.21	No	ns	0.9685
		hMAPT: 24m Male vs. hMAPT: 24m Female	0.175	-2.229 to 2.579	No	ns	>0.9999				hMAPT: 24m Male vs. hMAPT: 24m Female	-5.697	-21.65 to 10.26	No	ns	0.9531
		Block 6									Block 6
		WT: 6m Male vs. WT: 6m Female	-0.2333	-4.463 to 3.997	No	ns	>0.9999				WT: 6m Male vs. WT: 6m Female	0.3763	-19.66 to 20.42	No	ns	>0.9999
		WT: 6m Male vs. hMAPT: 6m Male	-0.0119	-4.073 to 4.049	No	ns	>0.9999				WT: 6m Male vs. hMAPT: 6m Male	0.5228	-61.98 to 63.03	No	ns	>0.9999
		WT: 6m Male vs. hMAPT: 6m Female	-0.25	-3.484 to 2.984	No	ns	>0.9999				WT: 6m Male vs. hMAPT: 6m Female	-3.33	-27.84 to 21.18	No	ns	>0.9999
		WT: 6m Male vs. WT: 12m Male	0.4333	-3.056 to 3.923	No	ns	>0.9999				WT: 6m Male vs. WT: 12m Male	2.131	-16.02 to 20.28	No	ns	>0.9999
		WT: 6m Male vs. WT: 12m Female	0.01667	-3.551 to 3.584	No	ns	>0.9999				WT: 6m Male vs. WT: 12m Female	-3.193	-24.76 to 18.38	No	ns	>0.9999
		WT: 6m Male vs. hMAPT: 12m Male	-0.6389	-4.947 to 3.669	No	ns	>0.9999				WT: 6m Male vs. hMAPT: 12m Male	-4.258	-30.94 to 22.43	No	ns	>0.9999
		WT: 6m Male vs. hMAPT: 12m Female	0.2262	-3.878 to 4.330	No	ns	>0.9999				WT: 6m Male vs. hMAPT: 12m Female	-1.248	-27.81 to 25.31	No	ns	>0.9999
		WT: 6m Male vs. WT: 18m Male	1.125	-2.005 to 4.255	No	ns	0.951				WT: 6m Male vs. WT: 18m Male	4.529	-11.75 to 20.80	No	ns	0.9931
		WT: 6m Male vs. WT: 18m Female	0.1667	-3.098 to 3.431	No	ns	>0.9999				WT: 6m Male vs. WT: 18m Female	0.3549	-17.16 to 17.87	No	ns	>0.9999
		WT: 6m Male vs. hMAPT: 18m Male	1	-2.243 to 4.243	No	ns	0.9894				WT: 6m Male vs. hMAPT: 18m Male	5.506	-11.33 to 22.34	No	ns	0.9824
		WT: 6m Male vs. hMAPT: 18m Female	0.2738	-3.003 to 3.551	No	ns	>0.9999				WT: 6m Male vs. hMAPT: 18m Female	-2.552	-25.23 to 20.13	No	ns	>0.9999
		WT: 6m Male vs. WT: 24m Male	-0.15	-3.572 to 3.272	No	ns	>0.9999				WT: 6m Male vs. WT: 24m Male	-0.2518	-17.61 to 17.10	No	ns	>0.9999
		WT: 6m Male vs. WT: 24m Female	-1.393	-6.450 to 3.665	No	ns	0.995				WT: 6m Male vs. WT: 24m Female	-14.25	-42.95 to 14.46	No	ns	0.7183
		WT: 6m Male vs. hMAPT: 24m Male	0.3333	-3.046 to 3.713	No	ns	>0.9999				WT: 6m Male vs. hMAPT: 24m Male	2.553	-14.90 to 20.00	No	ns	>0.9999
		WT: 6m Male vs. hMAPT: 24m Female	-0.1167	-4.773 to 4.540	No	ns	>0.9999				WT: 6m Male vs. hMAPT: 24m Female	-7.704	-39.29 to 23.88	No	ns	0.9927
		WT: 6m Female vs. hMAPT: 6m Male	0.2214	-4.174 to 4.617	No	ns	>0.9999				WT: 6m Female vs. hMAPT: 6m Male	0.1465	-62.38 to 62.67	No	ns	>0.9999
		WT: 6m Female vs. hMAPT: 6m Female	-0.01667	-3.769 to 3.736	No	ns	>0.9999				WT: 6m Female vs. hMAPT: 6m Female	-3.706	-28.21 to 20.79	No	ns	>0.9999
		WT: 6m Female vs. WT: 12m Male	0.6667	-3.275 to 4.608	No	ns	>0.9999				WT: 6m Female vs. WT: 12m Male	1.755	-16.37 to 19.88	No	ns	>0.9999
		WT: 6m Female vs. WT: 12m Female	0.25	-3.752 to 4.252	No	ns	>0.9999				WT: 6m Female vs. WT: 12m Female	-3.569	-25.12 to 17.98	No	ns	>0.9999
		WT: 6m Female vs. hMAPT: 12m Male	-0.4056	-5.001 to 4.189	No	ns	>0.9999				WT: 6m Female vs. hMAPT: 12m Male	-4.634	-31.31 to 22.04	No	ns	>0.9999
		WT: 6m Female vs. hMAPT: 12m Female	0.4595	-3.971 to 4.890	No	ns	>0.9999				WT: 6m Female vs. hMAPT: 12m Female	-1.624	-28.17 to 24.93	No	ns	>0.9999
		WT: 6m Female vs. WT: 18m Male	1.358	-2.326 to 5.042	No	ns	0.9363				WT: 6m Female vs. WT: 18m Male	4.153	-12.09 to 20.40	No	ns	0.9969
		WT: 6m Female vs. WT: 18m Female	0.4	-3.375 to 4.175	No	ns	>0.9999				WT: 6m Female vs. WT: 18m Female	-0.02142	-17.51 to 17.47	No	ns	>0.9999
		WT: 6m Female vs. hMAPT: 18m Male	1.233	-2.526 to 4.992	No	ns	0.9795				WT: 6m Female vs. hMAPT: 18m Male	5.13	-11.68 to 21.94	No	ns	0.9902
		WT: 6m Female vs. hMAPT: 18m Female	0.5071	-3.276 to 4.290	No	ns	>0.9999				WT: 6m Female vs. hMAPT: 18m Female	-2.928	-25.60 to 19.74	No	ns	>0.9999
		WT: 6m Female vs. WT: 24m Male	0.08333	-3.807 to 3.974	No	ns	>0.9999				WT: 6m Female vs. WT: 24m Male	-0.6282	-17.96 to 16.70	No	ns	>0.9999
		WT: 6m Female vs. WT: 24m Female	-1.16	-6.418 to 4.099	No	ns	0.9996				WT: 6m Female vs. WT: 24m Female	-14.62	-43.32 to 14.08	No	ns	0.6881
		WT: 6m Female vs. hMAPT: 24m Male	0.5667	-3.291 to 4.424	No	ns	>0.9999				WT: 6m Female vs. hMAPT: 24m Male	2.177	-15.25 to 19.60	No	ns	>0.9999
		WT: 6m Female vs. hMAPT: 24m Female	0.1167	-4.761 to 4.994	No	ns	>0.9999				WT: 6m Female vs. hMAPT: 24m Female	-8.08	-39.66 to 23.50	No	ns	0.9891
		hMAPT: 6m Male vs. hMAPT: 6m Female	-0.2381	-3.863 to 3.387	No	ns	>0.9999				hMAPT: 6m Male vs. hMAPT: 6m Female	-3.853	-64.64 to 56.93	No	ns	>0.9999
		hMAPT: 6m Male vs. WT: 12m Male	0.4452	-3.323 to 4.214	No	ns	>0.9999				hMAPT: 6m Male vs. WT: 12m Male	1.609	-63.17 to 66.39	No	ns	>0.9999
		hMAPT: 6m Male vs. WT: 12m Female	0.02857	-3.800 to 3.857	No	ns	>0.9999				hMAPT: 6m Male vs. WT: 12m Female	-3.716	-64.87 to 57.44	No	ns	>0.9999
		hMAPT: 6m Male vs. hMAPT: 12m Male	-0.627	-5.113 to 3.859	No	ns	>0.9999				hMAPT: 6m Male vs. hMAPT: 12m Male	-4.781	-64.71 to 55.15	No	ns	>0.9999
		hMAPT: 6m Male vs. hMAPT: 12m Female	0.2381	-4.058 to 4.534	No	ns	>0.9999				hMAPT: 6m Male vs. hMAPT: 12m Female	-1.77	-61.20 to 57.66	No	ns	>0.9999
		hMAPT: 6m Male vs. WT: 18m Male	1.137	-2.464 to 4.737	No	ns	0.9469				hMAPT: 6m Male vs. WT: 18m Male	4.006	-65.12 to 73.13	No	ns	>0.9999
		hMAPT: 6m Male vs. WT: 18m Female	0.1786	-3.450 to 3.808	No	ns	>0.9999				hMAPT: 6m Male vs. WT: 18m Female	-0.1679	-66.20 to 65.87	No	ns	>0.9999
		hMAPT: 6m Male vs. hMAPT: 18m Male	1.012	-2.617 to 4.641	No	ns	0.9873				hMAPT: 6m Male vs. hMAPT: 18m Male	4.983	-62.58 to 72.54	No	ns	>0.9999
		hMAPT: 6m Male vs. hMAPT: 18m Female	0.2857	-3.355 to 3.926	No	ns	>0.9999				hMAPT: 6m Male vs. hMAPT: 18m Female	-3.075	-64.34 to 58.19	No	ns	>0.9999
		hMAPT: 6m Male vs. WT: 24m Male	-0.1381	-3.858 to 3.582	No	ns	>0.9999				hMAPT: 6m Male vs. WT: 24m Male	-0.7747	-66.85 to 65.30	No	ns	>0.9999
		hMAPT: 6m Male vs. WT: 24m Female	-1.381	-6.554 to 3.793	No	ns	0.9956				hMAPT: 6m Male vs. WT: 24m Female	-14.77	-73.58 to 44.05	No	ns	0.9666
		hMAPT: 6m Male vs. hMAPT: 24m Male	0.3452	-3.354 to 4.044	No	ns	>0.9999				hMAPT: 6m Male vs. hMAPT: 24m Male	2.03	-64.10 to 68.16	No	ns	>0.9999
		hMAPT: 6m Male vs. hMAPT: 24m Female	-0.1048	-4.919 to 4.709	No	ns	>0.9999				hMAPT: 6m Male vs. hMAPT: 24m Female	-8.227	-67.87 to 51.42	No	ns	0.9998
		hMAPT: 6m Female vs. WT: 12m Male	0.6833	-1.979 to 3.345	No	ns	0.9985				hMAPT: 6m Female vs. WT: 12m Male	5.461	-18.22 to 29.14	No	ns	0.9978
		hMAPT: 6m Female vs. WT: 12m Female	0.2667	-2.528 to 3.062	No	ns	>0.9999				hMAPT: 6m Female vs. WT: 12m Female	0.1371	-25.27 to 25.54	No	ns	>0.9999
		hMAPT: 6m Female vs. hMAPT: 12m Male	-0.3889	-4.423 to 3.645	No	ns	>0.9999				hMAPT: 6m Female vs. hMAPT: 12m Male	-0.9278	-30.12 to 28.26	No	ns	>0.9999
		hMAPT: 6m Female vs. hMAPT: 12m Female	0.4762	-3.208 to 4.161	No	ns	>0.9999				hMAPT: 6m Female vs. hMAPT: 12m Female	2.082	-27.00 to 31.17	No	ns	>0.9999
		hMAPT: 6m Female vs. WT: 18m Male	1.375	-0.5298 to 3.280	No	ns	0.2378				hMAPT: 6m Female vs. WT: 18m Male	7.859	-16.23 to 31.95	No	ns	0.8832
		hMAPT: 6m Female vs. WT: 18m Female	0.4167	-1.827 to 2.660	No	ns	>0.9999				hMAPT: 6m Female vs. WT: 18m Female	3.685	-19.93 to 27.30	No	ns	>0.9999
		hMAPT: 6m Female vs. hMAPT: 18m Male	1.25	-0.9704 to 3.470	No	ns	0.5458				hMAPT: 6m Female vs. hMAPT: 18m Male	8.836	-14.89 to 32.56	No	ns	0.8451
		hMAPT: 6m Female vs. hMAPT: 18m Female	0.5238	-1.760 to 2.808	No	ns	0.999				hMAPT: 6m Female vs. hMAPT: 18m Female	0.7783	-25.46 to 27.02	No	ns	>0.9999
		hMAPT: 6m Female vs. WT: 24m Male	0.1	-2.441 to 2.641	No	ns	>0.9999				hMAPT: 6m Female vs. WT: 24m Male	3.078	-20.45 to 26.60	No	ns	>0.9999
		hMAPT: 6m Female vs. WT: 24m Female	-1.143	-6.040 to 3.755	No	ns	0.9953				hMAPT: 6m Female vs. WT: 24m Female	-10.92	-41.72 to 19.89	No	ns	0.9544
		hMAPT: 6m Female vs. hMAPT: 24m Male	0.5833	-1.903 to 3.069	No	ns	0.999				hMAPT: 6m Female vs. hMAPT: 24m Male	5.883	-17.73 to 29.49	No	ns	0.9925
		hMAPT: 6m Female vs. hMAPT: 24m Female	0.1333	-4.490 to 4.757	No	ns	>0.9999				hMAPT: 6m Female vs. hMAPT: 24m Female	-4.374	-37.47 to 28.72	No	ns	>0.9999
		WT: 12m Male vs. WT: 12m Female	-0.4167	-3.546 to 2.713	No	ns	>0.9999				WT: 12m Male vs. WT: 12m Female	-5.324	-25.29 to 14.65	No	ns	0.9984
		WT: 12m Male vs. hMAPT: 12m Male	-1.072	-5.154 to 3.010	No	ns	0.9949				WT: 12m Male vs. hMAPT: 12m Male	-6.389	-32.53 to 19.75	No	ns	0.995
		WT: 12m Male vs. hMAPT: 12m Female	-0.2071	-4.027 to 3.613	No	ns	>0.9999				WT: 12m Male vs. hMAPT: 12m Female	-3.379	-29.22 to 22.46	No	ns	>0.9999
		WT: 12m Male vs. WT: 18m Male	0.6917	-1.792 to 3.176	No	ns	0.995				WT: 12m Male vs. WT: 18m Male	2.398	-10.45 to 15.24	No	ns	>0.9999
		WT: 12m Male vs. WT: 18m Female	-0.2667	-2.975 to 2.441	No	ns	>0.9999				WT: 12m Male vs. WT: 18m Female	-1.776	-16.60 to 13.05	No	ns	>0.9999
		WT: 12m Male vs. hMAPT: 18m Male	0.5667	-2.110 to 3.243	No	ns	0.9998				WT: 12m Male vs. hMAPT: 18m Male	3.375	-10.44 to 17.19	No	ns	0.9991
		WT: 12m Male vs. hMAPT: 18m Female	-0.1595	-2.887 to 2.568	No	ns	>0.9999				WT: 12m Male vs. hMAPT: 18m Female	-4.683	-26.12 to 16.76	No	ns	0.9994
		WT: 12m Male vs. WT: 24m Male	-0.5833	-3.517 to 2.350	No	ns	>0.9999				WT: 12m Male vs. WT: 24m Male	-2.383	-16.96 to 12.20	No	ns	>0.9999
		WT: 12m Male vs. WT: 24m Female	-1.826	-6.743 to 3.090	No	ns	0.9238				WT: 12m Male vs. WT: 24m Female	-16.38	-44.57 to 11.82	No	ns	0.4795
		WT: 12m Male vs. hMAPT: 24m Male	-0.1	-2.978 to 2.778	No	ns	>0.9999				WT: 12m Male vs. hMAPT: 24m Male	0.4215	-14.32 to 15.16	No	ns	>0.9999
		WT: 12m Male vs. hMAPT: 24m Female	-0.55	-5.077 to 3.977	No	ns	>0.9999				WT: 12m Male vs. hMAPT: 24m Female	-9.835	-41.66 to 21.99	No	ns	0.9276
		WT: 12m Female vs. hMAPT: 12m Male	-0.6556	-4.780 to 3.469	No	ns	>0.9999				WT: 12m Female vs. hMAPT: 12m Male	-1.065	-28.44 to 26.31	No	ns	>0.9999
		WT: 12m Female vs. hMAPT: 12m Female	0.2095	-3.668 to 4.087	No	ns	>0.9999				WT: 12m Female vs. hMAPT: 12m Female	1.945	-25.38 to 29.27	No	ns	>0.9999
		WT: 12m Female vs. WT: 18m Male	1.108	-1.531 to 3.748	No	ns	0.8849				WT: 12m Female vs. WT: 18m Male	7.722	-10.81 to 26.25	No	ns	0.8683
		WT: 12m Female vs. WT: 18m Female	0.15	-2.687 to 2.987	No	ns	>0.9999				WT: 12m Female vs. WT: 18m Female	3.548	-15.91 to 23.00	No	ns	>0.9999
		WT: 12m Female vs. hMAPT: 18m Male	0.9833	-1.824 to 3.791	No	ns	0.9736				WT: 12m Female vs. hMAPT: 18m Male	8.699	-10.24 to 27.63	No	ns	0.8226
		WT: 12m Female vs. hMAPT: 18m Female	0.2571	-2.597 to 3.112	No	ns	>0.9999				WT: 12m Female vs. hMAPT: 18m Female	0.6411	-23.18 to 24.46	No	ns	>0.9999
		WT: 12m Female vs. WT: 24m Male	-0.1667	-3.211 to 2.877	No	ns	>0.9999				WT: 12m Female vs. WT: 24m Male	2.941	-16.39 to 22.28	No	ns	>0.9999
		WT: 12m Female vs. WT: 24m Female	-1.41	-6.350 to 3.531	No	ns	0.99				WT: 12m Female vs. WT: 24m Female	-11.05	-40.37 to 18.27	No	ns	0.9422
		WT: 12m Female vs. hMAPT: 24m Male	0.3167	-2.675 to 3.308	No	ns	>0.9999				WT: 12m Female vs. hMAPT: 24m Male	5.746	-13.66 to 25.15	No	ns	0.994
		WT: 12m Female vs. hMAPT: 24m Female	-0.1333	-4.677 to 4.410	No	ns	>0.9999				WT: 12m Female vs. hMAPT: 24m Female	-4.511	-36.30 to 27.27	No	ns	>0.9999
		hMAPT: 12m Male vs. hMAPT: 12m Female	0.8651	-3.654 to 5.384	No	ns	0.9999				hMAPT: 12m Male vs. hMAPT: 12m Female	3.01	-27.49 to 33.51	No	ns	>0.9999
		hMAPT: 12m Male vs. WT: 18m Male	1.764	-2.308 to 5.836	No	ns	0.6722				hMAPT: 12m Male vs. WT: 18m Male	8.787	-18.04 to 35.61	No	ns	0.8748
		hMAPT: 12m Male vs. WT: 18m Female	0.8056	-3.211 to 4.822	No	ns	0.999				hMAPT: 12m Male vs. WT: 18m Female	4.613	-21.57 to 30.80	No	ns	0.9997
		hMAPT: 12m Male vs. hMAPT: 18m Male	1.639	-2.395 to 5.673	No	ns	0.7987				hMAPT: 12m Male vs. hMAPT: 18m Male	9.764	-16.64 to 36.16	No	ns	0.8366
		hMAPT: 12m Male vs. hMAPT: 18m Female	0.9127	-3.115 to 4.940	No	ns	0.9966				hMAPT: 12m Male vs. hMAPT: 18m Female	1.706	-26.38 to 29.79	No	ns	>0.9999
		hMAPT: 12m Male vs. WT: 24m Male	0.4889	-3.562 to 4.539	No	ns	>0.9999				hMAPT: 12m Male vs. WT: 24m Male	4.006	-22.11 to 30.12	No	ns	>0.9999
		hMAPT: 12m Male vs. WT: 24m Female	-0.754	-6.066 to 4.558	No	ns	>0.9999				hMAPT: 12m Male vs. WT: 24m Female	-9.987	-42.02 to 22.05	No	ns	0.9831
		hMAPT: 12m Male vs. hMAPT: 24m Male	0.9722	-3.075 to 5.020	No	ns	0.9964				hMAPT: 12m Male vs. hMAPT: 24m Male	6.811	-19.38 to 33.00	No	ns	0.9867
		hMAPT: 12m Male vs. hMAPT: 24m Female	0.5222	-4.467 to 5.512	No	ns	>0.9999				hMAPT: 12m Male vs. hMAPT: 24m Female	-3.446	-37.48 to 30.59	No	ns	>0.9999
		hMAPT: 12m Female vs. WT: 18m Male	0.8988	-2.765 to 4.563	No	ns	0.9913				hMAPT: 12m Female vs. WT: 18m Male	5.777	-20.15 to 31.71	No	ns	0.9945
		hMAPT: 12m Female vs. WT: 18m Female	-0.05952	-3.747 to 3.628	No	ns	>0.9999				hMAPT: 12m Female vs. WT: 18m Female	1.603	-24.15 to 27.35	No	ns	>0.9999
		hMAPT: 12m Female vs. hMAPT: 18m Male	0.7738	-2.915 to 4.462	No	ns	0.999				hMAPT: 12m Female vs. hMAPT: 18m Male	6.754	-19.01 to 32.52	No	ns	0.9872
		hMAPT: 12m Female vs. hMAPT: 18m Female	0.04762	-3.651 to 3.746	No	ns	>0.9999				hMAPT: 12m Female vs. hMAPT: 18m Female	-1.304	-29.29 to 26.68	No	ns	>0.9999
		hMAPT: 12m Female vs. WT: 24m Male	-0.3762	-4.149 to 3.397	No	ns	>0.9999				hMAPT: 12m Female vs. WT: 24m Male	0.9958	-24.69 to 26.68	No	ns	>0.9999
		hMAPT: 12m Female vs. WT: 24m Female	-1.619	-6.815 to 3.577	No	ns	0.9836				hMAPT: 12m Female vs. WT: 24m Female	-13	-45.01 to 19.01	No	ns	0.9076
		hMAPT: 12m Female vs. hMAPT: 24m Male	0.1071	-3.646 to 3.861	No	ns	>0.9999				hMAPT: 12m Female vs. hMAPT: 24m Male	3.8	-21.94 to 29.54	No	ns	>0.9999
		hMAPT: 12m Female vs. hMAPT: 24m Female	-0.3429	-5.182 to 4.496	No	ns	>0.9999				hMAPT: 12m Female vs. hMAPT: 24m Female	-6.456	-40.34 to 27.42	No	ns	0.9997
		WT: 18m Male vs. WT: 18m Female	-0.9583	-2.918 to 1.001	No	ns	0.7454				WT: 18m Male vs. WT: 18m Female	-4.174	-15.80 to 7.456	No	ns	0.9418
		WT: 18m Male vs. hMAPT: 18m Male	-0.125	-2.064 to 1.814	No	ns	>0.9999				WT: 18m Male vs. hMAPT: 18m Male	0.9771	-8.880 to 10.83	No	ns	>0.9999
		WT: 18m Male vs. hMAPT: 18m Female	-0.8512	-2.875 to 1.173	No	ns	0.8504				WT: 18m Male vs. hMAPT: 18m Female	-7.081	-28.06 to 13.90	No	ns	0.9116
		WT: 18m Male vs. WT: 24m Male	-1.275	-3.614 to 1.064	No	ns	0.6419				WT: 18m Male vs. WT: 24m Male	-4.781	-15.75 to 6.191	No	ns	0.8732
		WT: 18m Male vs. WT: 24m Female	-2.518	-7.441 to 2.405	No	ns	0.5372				WT: 18m Male vs. WT: 24m Female	-18.77	-47.22 to 9.675	No	ns	0.2668
		WT: 18m Male vs. hMAPT: 24m Male	-0.7917	-3.077 to 1.493	No	ns	0.9559				WT: 18m Male vs. hMAPT: 24m Male	-1.976	-13.45 to 9.494	No	ns	>0.9999
		WT: 18m Male vs. hMAPT: 24m Female	-1.242	-6.002 to 3.518	No	ns	0.938				WT: 18m Male vs. hMAPT: 24m Female	-12.23	-46.15 to 21.69	No	ns	0.7091
		WT: 18m Female vs. hMAPT: 18m Male	0.8333	-1.431 to 3.098	No	ns	0.9512				WT: 18m Female vs. hMAPT: 18m Male	5.151	-7.613 to 17.92	No	ns	0.9109
		WT: 18m Female vs. hMAPT: 18m Female	0.1071	-2.225 to 2.439	No	ns	>0.9999				WT: 18m Female vs. hMAPT: 18m Female	-2.907	-24.06 to 18.25	No	ns	>0.9999
		WT: 18m Female vs. WT: 24m Male	-0.3167	-2.908 to 2.275	No	ns	>0.9999				WT: 18m Female vs. WT: 24m Male	-0.6067	-14.17 to 12.96	No	ns	>0.9999
		WT: 18m Female vs. WT: 24m Female	-1.56	-6.446 to 3.327	No	ns	0.9554				WT: 18m Female vs. WT: 24m Female	-14.6	-42.77 to 13.57	No	ns	0.5882
		WT: 18m Female vs. hMAPT: 24m Male	0.1667	-2.364 to 2.697	No	ns	>0.9999				WT: 18m Female vs. hMAPT: 24m Male	2.198	-11.58 to 15.98	No	ns	>0.9999
		WT: 18m Female vs. hMAPT: 24m Female	-0.2833	-4.856 to 4.290	No	ns	>0.9999				WT: 18m Female vs. hMAPT: 24m Female	-8.059	-40.33 to 24.21	No	ns	0.9731
		hMAPT: 18m Male vs. hMAPT: 18m Female	-0.7262	-3.030 to 1.578	No	ns	0.9816				hMAPT: 18m Male vs. hMAPT: 18m Female	-8.058	-29.02 to 12.91	No	ns	0.8754
		hMAPT: 18m Male vs. WT: 24m Male	-1.15	-3.707 to 1.407	No	ns	0.8652				hMAPT: 18m Male vs. WT: 24m Male	-5.758	-18.08 to 6.564	No	ns	0.8346
		hMAPT: 18m Male vs. WT: 24m Female	-2.393	-7.290 to 2.504	No	ns	0.6332				hMAPT: 18m Male vs. WT: 24m Female	-19.75	-48.00 to 8.496	No	ns	0.2362
		hMAPT: 18m Male vs. hMAPT: 24m Male	-0.6667	-3.169 to 1.836	No	ns	0.9966				hMAPT: 18m Male vs. hMAPT: 24m Male	-2.953	-15.60 to 9.689	No	ns	0.9991
		hMAPT: 18m Male vs. hMAPT: 24m Female	-1.117	-5.735 to 3.501	No	ns	0.9801				hMAPT: 18m Male vs. hMAPT: 24m Female	-13.21	-46.19 to 19.77	No	ns	0.667
		hMAPT: 18m Female vs. WT: 24m Male	-0.4238	-3.037 to 2.190	No	ns	>0.9999				hMAPT: 18m Female vs. WT: 24m Male	2.3	-18.74 to 23.34	No	ns	>0.9999
		hMAPT: 18m Female vs. WT: 24m Female	-1.667	-6.558 to 3.225	No	ns	0.9321				hMAPT: 18m Female vs. WT: 24m Female	-11.69	-41.57 to 18.18	No	ns	0.917
		hMAPT: 18m Female vs. hMAPT: 24m Male	0.05952	-2.497 to 2.616	No	ns	>0.9999				hMAPT: 18m Female vs. hMAPT: 24m Male	5.105	-16.02 to 26.23	No	ns	0.9974
		hMAPT: 18m Female vs. hMAPT: 24m Female	-0.3905	-4.973 to 4.192	No	ns	>0.9999				hMAPT: 18m Female vs. hMAPT: 24m Female	-5.152	-37.50 to 27.20	No	ns	>0.9999
		WT: 24m Male vs. WT: 24m Female	-1.243	-6.142 to 3.656	No	ns	0.9953				WT: 24m Male vs. WT: 24m Female	-13.99	-42.11 to 14.12	No	ns	0.6362
		WT: 24m Male vs. hMAPT: 24m Male	0.4833	-2.293 to 3.260	No	ns	>0.9999				WT: 24m Male vs. hMAPT: 24m Male	2.805	-10.66 to 16.26	No	ns	0.9999
		WT: 24m Male vs. hMAPT: 24m Female	0.03333	-4.486 to 4.553	No	ns	>0.9999				WT: 24m Male vs. hMAPT: 24m Female	-7.452	-39.68 to 24.78	No	ns	0.9844
		WT: 24m Female vs. hMAPT: 24m Male	1.726	-3.173 to 6.625	No	ns	0.9319				WT: 24m Female vs. hMAPT: 24m Male	16.8	-11.37 to 44.96	No	ns	0.4194
		WT: 24m Female vs. hMAPT: 24m Female	1.276	-4.240 to 6.793	No	ns	0.9985				WT: 24m Female vs. hMAPT: 24m Female	6.541	-28.47 to 41.55	No	ns	0.9998
		hMAPT: 24m Male vs. hMAPT: 24m Female	-0.45	-4.995 to 4.095	No	ns	>0.9999				hMAPT: 24m Male vs. hMAPT: 24m Female	-10.26	-42.56 to 22.05	No	ns	0.8889
		Block 7									Block 7
		WT: 6m Male vs. WT: 6m Female	0.1833	-2.239 to 2.605	No	ns	>0.9999				WT: 6m Male vs. WT: 6m Female	0.4798	-16.38 to 17.33	No	ns	>0.9999
		WT: 6m Male vs. hMAPT: 6m Male	0.4571	-1.846 to 2.760	No	ns	>0.9999				WT: 6m Male vs. hMAPT: 6m Male	3.257	-21.50 to 28.01	No	ns	>0.9999
		WT: 6m Male vs. hMAPT: 6m Female	-0.06667	-2.794 to 2.661	No	ns	>0.9999				WT: 6m Male vs. hMAPT: 6m Female	-3.957	-27.13 to 19.22	No	ns	>0.9999
		WT: 6m Male vs. WT: 12m Male	0.25	-2.139 to 2.639	No	ns	>0.9999				WT: 6m Male vs. WT: 12m Male	-1.347	-19.25 to 16.56	No	ns	>0.9999
		WT: 6m Male vs. WT: 12m Female	0.55	-1.715 to 2.815	No	ns	0.9994				WT: 6m Male vs. WT: 12m Female	2.066	-13.50 to 17.64	No	ns	>0.9999
		WT: 6m Male vs. hMAPT: 12m Male	-0.5111	-4.612 to 3.589	No	ns	>0.9999				WT: 6m Male vs. hMAPT: 12m Male	-3.727	-35.54 to 28.08	No	ns	>0.9999
		WT: 6m Male vs. hMAPT: 12m Female	0.2905	-1.811 to 2.392	No	ns	>0.9999				WT: 6m Male vs. hMAPT: 12m Female	-0.2873	-15.86 to 15.29	No	ns	>0.9999
		WT: 6m Male vs. WT: 18m Male	0.3917	-2.151 to 2.934	No	ns	>0.9999				WT: 6m Male vs. WT: 18m Male	0.2742	-15.53 to 16.08	No	ns	>0.9999
		WT: 6m Male vs. WT: 18m Female	-0.9833	-4.226 to 2.260	No	ns	0.9919				WT: 6m Male vs. WT: 18m Female	-5.079	-22.34 to 12.18	No	ns	0.9958
		WT: 6m Male vs. hMAPT: 18m Male	0.1278	-2.462 to 2.717	No	ns	>0.9999				WT: 6m Male vs. hMAPT: 18m Male	1.059	-14.68 to 16.80	No	ns	>0.9999
		WT: 6m Male vs. hMAPT: 18m Female	0.2429	-2.140 to 2.626	No	ns	>0.9999				WT: 6m Male vs. hMAPT: 18m Female	-4.181	-20.82 to 12.46	No	ns	0.999
		WT: 6m Male vs. WT: 24m Male	0.1667	-1.951 to 2.284	No	ns	>0.9999				WT: 6m Male vs. WT: 24m Male	-0.9922	-15.32 to 13.34	No	ns	>0.9999
		WT: 6m Male vs. WT: 24m Female	-1.114	-4.473 to 2.245	No	ns	0.9765				WT: 6m Male vs. WT: 24m Female	-12.19	-38.65 to 14.27	No	ns	0.7832
		WT: 6m Male vs. hMAPT: 24m Male	-0.2333	-3.327 to 2.861	No	ns	>0.9999				WT: 6m Male vs. hMAPT: 24m Male	-2.322	-22.91 to 18.27	No	ns	>0.9999
		WT: 6m Male vs. hMAPT: 24m Female	-1.3	-6.035 to 3.435	No	ns	0.9722				WT: 6m Male vs. hMAPT: 24m Female	-10.96	-38.68 to 16.77	No	ns	0.8294
		WT: 6m Female vs. hMAPT: 6m Male	0.2738	-1.806 to 2.354	No	ns	>0.9999				WT: 6m Female vs. hMAPT: 6m Male	2.778	-22.00 to 27.55	No	ns	>0.9999
		WT: 6m Female vs. hMAPT: 6m Female	-0.25	-2.842 to 2.342	No	ns	>0.9999				WT: 6m Female vs. hMAPT: 6m Female	-4.437	-27.39 to 18.52	No	ns	0.9997
		WT: 6m Female vs. WT: 12m Male	0.06667	-2.116 to 2.249	No	ns	>0.9999				WT: 6m Female vs. WT: 12m Male	-1.827	-19.17 to 15.51	No	ns	>0.9999
		WT: 6m Female vs. WT: 12m Female	0.3667	-1.663 to 2.396	No	ns	>0.9999				WT: 6m Female vs. WT: 12m Female	1.586	-13.21 to 16.38	No	ns	>0.9999
		WT: 6m Female vs. hMAPT: 12m Male	-0.6944	-4.780 to 3.391	No	ns	0.9998				WT: 6m Female vs. hMAPT: 12m Male	-4.207	-36.03 to 27.62	No	ns	>0.9999
		WT: 6m Female vs. hMAPT: 12m Female	0.1071	-1.702 to 1.916	No	ns	>0.9999				WT: 6m Female vs. hMAPT: 12m Female	-0.7671	-15.58 to 14.04	No	ns	>0.9999
		WT: 6m Female vs. WT: 18m Male	0.2083	-2.160 to 2.577	No	ns	>0.9999				WT: 6m Female vs. WT: 18m Male	-0.2057	-15.27 to 14.86	No	ns	>0.9999
		WT: 6m Female vs. WT: 18m Female	-1.167	-4.318 to 1.985	No	ns	0.9507				WT: 6m Female vs. WT: 18m Female	-5.559	-22.22 to 11.10	No	ns	0.9864
		WT: 6m Female vs. hMAPT: 18m Male	-0.05556	-2.486 to 2.375	No	ns	>0.9999				WT: 6m Female vs. hMAPT: 18m Male	0.5791	-14.42 to 15.58	No	ns	>0.9999
		WT: 6m Female vs. hMAPT: 18m Female	0.05952	-2.120 to 2.240	No	ns	>0.9999				WT: 6m Female vs. hMAPT: 18m Female	-4.661	-20.65 to 11.33	No	ns	0.9955
		WT: 6m Female vs. WT: 24m Male	-0.01667	-1.850 to 1.817	No	ns	>0.9999				WT: 6m Female vs. WT: 24m Male	-1.472	-14.85 to 11.91	No	ns	>0.9999
		WT: 6m Female vs. WT: 24m Female	-1.298	-4.582 to 1.987	No	ns	0.9038				WT: 6m Female vs. WT: 24m Female	-12.67	-38.98 to 13.64	No	ns	0.7239
		WT: 6m Female vs. hMAPT: 24m Male	-0.4167	-3.407 to 2.573	No	ns	>0.9999				WT: 6m Female vs. hMAPT: 24m Male	-2.802	-23.00 to 17.39	No	ns	>0.9999
		WT: 6m Female vs. hMAPT: 24m Female	-1.483	-6.261 to 3.294	No	ns	0.9183				WT: 6m Female vs. hMAPT: 24m Female	-11.44	-39.18 to 16.30	No	ns	0.775
		hMAPT: 6m Male vs. hMAPT: 6m Female	-0.5238	-3.049 to 2.002	No	ns	0.9993				hMAPT: 6m Male vs. hMAPT: 6m Female	-7.214	-34.78 to 20.35	No	ns	0.9885
		hMAPT: 6m Male vs. WT: 12m Male	-0.2071	-2.241 to 1.827	No	ns	>0.9999				hMAPT: 6m Male vs. WT: 12m Male	-4.604	-29.40 to 20.19	No	ns	0.9994
		hMAPT: 6m Male vs. WT: 12m Female	0.09286	-1.766 to 1.952	No	ns	>0.9999				hMAPT: 6m Male vs. WT: 12m Female	-1.192	-26.46 to 24.08	No	ns	>0.9999
		hMAPT: 6m Male vs. hMAPT: 12m Male	-0.9683	-5.082 to 3.146	No	ns	0.9921				hMAPT: 6m Male vs. hMAPT: 12m Male	-6.984	-40.78 to 26.81	No	ns	0.9987
		hMAPT: 6m Male vs. hMAPT: 12m Female	-0.1667	-1.797 to 1.464	No	ns	>0.9999				hMAPT: 6m Male vs. hMAPT: 12m Female	-3.545	-29.19 to 22.10	No	ns	0.9997
		hMAPT: 6m Male vs. WT: 18m Male	-0.06548	-2.320 to 2.189	No	ns	>0.9999				hMAPT: 6m Male vs. WT: 18m Male	-2.983	-28.33 to 22.36	No	ns	>0.9999
		hMAPT: 6m Male vs. WT: 18m Female	-1.44	-4.543 to 1.662	No	ns	0.7769				hMAPT: 6m Male vs. WT: 18m Female	-8.337	-33.33 to 16.65	No	ns	0.8996
		hMAPT: 6m Male vs. hMAPT: 18m Male	-0.3294	-2.674 to 2.015	No	ns	>0.9999				hMAPT: 6m Male vs. hMAPT: 18m Male	-2.199	-27.94 to 23.54	No	ns	>0.9999
		hMAPT: 6m Male vs. hMAPT: 18m Female	-0.2143	-2.261 to 1.832	No	ns	>0.9999				hMAPT: 6m Male vs. hMAPT: 18m Female	-7.439	-32.65 to 17.77	No	ns	0.9317
		hMAPT: 6m Male vs. WT: 24m Male	-0.2905	-1.932 to 1.351	No	ns	>0.9999				hMAPT: 6m Male vs. WT: 24m Male	-4.25	-31.75 to 23.25	No	ns	0.9947
		hMAPT: 6m Male vs. WT: 24m Female	-1.571	-4.828 to 1.685	No	ns	0.6954				hMAPT: 6m Male vs. WT: 24m Female	-15.45	-45.05 to 14.15	No	ns	0.6079
		hMAPT: 6m Male vs. hMAPT: 24m Male	-0.6905	-3.622 to 2.241	No	ns	0.9986				hMAPT: 6m Male vs. hMAPT: 24m Male	-5.58	-31.47 to 20.31	No	ns	0.9985
		hMAPT: 6m Male vs. hMAPT: 24m Female	-1.757	-6.626 to 3.112	No	ns	0.7875				hMAPT: 6m Male vs. hMAPT: 24m Female	-14.22	-44.96 to 16.53	No	ns	0.6642
		hMAPT: 6m Female vs. WT: 12m Male	0.3167	-2.251 to 2.884	No	ns	>0.9999				hMAPT: 6m Female vs. WT: 12m Male	2.61	-20.76 to 25.98	No	ns	>0.9999
		hMAPT: 6m Female vs. WT: 12m Female	0.6167	-1.871 to 3.104	No	ns	0.9967				hMAPT: 6m Female vs. WT: 12m Female	6.023	-16.65 to 28.69	No	ns	0.9886
		hMAPT: 6m Female vs. hMAPT: 12m Male	-0.4444	-4.605 to 3.716	No	ns	>0.9999				hMAPT: 6m Female vs. hMAPT: 12m Male	0.23	-32.96 to 33.42	No	ns	>0.9999
		hMAPT: 6m Female vs. hMAPT: 12m Female	0.3571	-2.138 to 2.852	No	ns	0.9999				hMAPT: 6m Female vs. hMAPT: 12m Female	3.67	-19.12 to 26.46	No	ns	0.9999
		hMAPT: 6m Female vs. WT: 18m Male	0.4583	-2.239 to 3.155	No	ns	>0.9999				hMAPT: 6m Female vs. WT: 18m Male	4.231	-18.54 to 27.00	No	ns	0.9996
		hMAPT: 6m Female vs. WT: 18m Female	-0.9167	-4.241 to 2.407	No	ns	0.9951				hMAPT: 6m Female vs. WT: 18m Female	-1.122	-24.30 to 22.05	No	ns	>0.9999
		hMAPT: 6m Female vs. hMAPT: 18m Male	0.1944	-2.558 to 2.947	No	ns	>0.9999				hMAPT: 6m Female vs. hMAPT: 18m Male	5.016	-17.86 to 27.89	No	ns	0.9973
		hMAPT: 6m Female vs. hMAPT: 18m Female	0.3095	-2.271 to 2.890	No	ns	>0.9999				hMAPT: 6m Female vs. hMAPT: 18m Female	-0.2244	-23.24 to 22.79	No	ns	>0.9999
		hMAPT: 6m Female vs. WT: 24m Male	0.2333	-2.230 to 2.696	No	ns	>0.9999				hMAPT: 6m Female vs. WT: 24m Male	2.965	-20.03 to 25.96	No	ns	>0.9999
		hMAPT: 6m Female vs. WT: 24m Female	-1.048	-4.488 to 2.392	No	ns	0.9841				hMAPT: 6m Female vs. WT: 24m Female	-8.232	-37.20 to 20.74	No	ns	0.992
		hMAPT: 6m Female vs. hMAPT: 24m Male	-0.1667	-3.352 to 3.018	No	ns	>0.9999				hMAPT: 6m Female vs. hMAPT: 24m Male	1.635	-23.22 to 26.49	No	ns	>0.9999
		hMAPT: 6m Female vs. hMAPT: 24m Female	-1.233	-6.024 to 3.557	No	ns	0.9802				hMAPT: 6m Female vs. hMAPT: 24m Female	-7.001	-36.78 to 22.77	No	ns	0.9968
		WT: 12m Male vs. WT: 12m Female	0.3	-1.680 to 2.280	No	ns	>0.9999				WT: 12m Male vs. WT: 12m Female	3.413	-12.73 to 19.55	No	ns	0.9999
		WT: 12m Male vs. hMAPT: 12m Male	-0.7611	-4.848 to 3.325	No	ns	0.9995				WT: 12m Male vs. hMAPT: 12m Male	-2.38	-34.21 to 29.45	No	ns	>0.9999
		WT: 12m Male vs. hMAPT: 12m Female	0.04048	-1.704 to 1.785	No	ns	>0.9999				WT: 12m Male vs. hMAPT: 12m Female	1.06	-15.08 to 17.20	No	ns	>0.9999
		WT: 12m Male vs. WT: 18m Male	0.1417	-2.193 to 2.476	No	ns	>0.9999				WT: 12m Male vs. WT: 18m Male	1.621	-14.74 to 17.98	No	ns	>0.9999
		WT: 12m Male vs. WT: 18m Female	-1.233	-4.369 to 1.902	No	ns	0.9232				WT: 12m Male vs. WT: 18m Female	-3.732	-21.45 to 13.99	No	ns	0.9999
		WT: 12m Male vs. hMAPT: 18m Male	-0.1222	-2.523 to 2.279	No	ns	>0.9999				WT: 12m Male vs. hMAPT: 18m Male	2.406	-13.89 to 18.70	No	ns	>0.9999
		WT: 12m Male vs. hMAPT: 18m Female	-0.007143	-2.146 to 2.132	No	ns	>0.9999				WT: 12m Male vs. hMAPT: 18m Female	-2.834	-19.97 to 14.30	No	ns	>0.9999
		WT: 12m Male vs. WT: 24m Male	-0.08333	-1.854 to 1.687	No	ns	>0.9999				WT: 12m Male vs. WT: 24m Male	0.3548	-14.66 to 15.37	No	ns	>0.9999
		WT: 12m Male vs. WT: 24m Female	-1.364	-4.637 to 1.908	No	ns	0.8648				WT: 12m Male vs. WT: 24m Female	-10.84	-37.44 to 15.76	No	ns	0.8879
		WT: 12m Male vs. hMAPT: 24m Male	-0.4833	-3.454 to 2.488	No	ns	>0.9999				WT: 12m Male vs. hMAPT: 24m Male	-0.9753	-21.87 to 19.92	No	ns	>0.9999
		WT: 12m Male vs. hMAPT: 24m Female	-1.55	-6.341 to 3.241	No	ns	0.8926				WT: 12m Male vs. hMAPT: 24m Female	-9.611	-37.37 to 18.15	No	ns	0.9204
		WT: 12m Female vs. hMAPT: 12m Male	-1.061	-5.164 to 3.042	No	ns	0.9835				WT: 12m Female vs. hMAPT: 12m Male	-5.793	-37.82 to 26.23	No	ns	0.9992
		WT: 12m Female vs. hMAPT: 12m Female	-0.2595	-1.731 to 1.211	No	ns	>0.9999				WT: 12m Female vs. hMAPT: 12m Female	-2.353	-15.44 to 10.73	No	ns	>0.9999
		WT: 12m Female vs. WT: 18m Male	-0.1583	-2.369 to 2.052	No	ns	>0.9999				WT: 12m Female vs. WT: 18m Male	-1.792	-15.19 to 11.61	No	ns	>0.9999
		WT: 12m Female vs. WT: 18m Female	-1.533	-4.617 to 1.550	No	ns	0.7096				WT: 12m Female vs. WT: 18m Female	-7.145	-22.53 to 8.240	No	ns	0.8424
		WT: 12m Female vs. hMAPT: 18m Male	-0.4222	-2.721 to 1.876	No	ns	0.9999				WT: 12m Female vs. hMAPT: 18m Male	-1.007	-14.37 to 12.35	No	ns	>0.9999
		WT: 12m Female vs. hMAPT: 18m Female	-0.3071	-2.294 to 1.679	No	ns	>0.9999				WT: 12m Female vs. hMAPT: 18m Female	-6.247	-20.85 to 8.352	No	ns	0.8941
		WT: 12m Female vs. WT: 24m Male	-0.3833	-1.894 to 1.127	No	ns	0.9988				WT: 12m Female vs. WT: 24m Male	-3.058	-14.09 to 7.972	No	ns	0.9971
		WT: 12m Female vs. WT: 24m Female	-1.664	-4.903 to 1.574	No	ns	0.6275				WT: 12m Female vs. WT: 24m Female	-14.26	-40.37 to 11.86	No	ns	0.5361
		WT: 12m Female vs. hMAPT: 24m Male	-0.7833	-3.692 to 2.126	No	ns	0.9951				WT: 12m Female vs. hMAPT: 24m Male	-4.388	-23.84 to 15.06	No	ns	0.9993
		WT: 12m Female vs. hMAPT: 24m Female	-1.85	-6.712 to 3.012	No	ns	0.7432				WT: 12m Female vs. hMAPT: 24m Female	-13.02	-41.07 to 15.03	No	ns	0.597
		hMAPT: 12m Male vs. hMAPT: 12m Female	0.8016	-3.425 to 5.028	No	ns	0.9963				hMAPT: 12m Male vs. hMAPT: 12m Female	3.44	-28.71 to 35.59	No	ns	>0.9999
		hMAPT: 12m Male vs. WT: 18m Male	0.9028	-3.204 to 5.009	No	ns	0.9979				hMAPT: 12m Male vs. WT: 18m Male	4.001	-28.05 to 36.05	No	ns	>0.9999
		hMAPT: 12m Male vs. WT: 18m Female	-0.4722	-4.798 to 3.853	No	ns	>0.9999				hMAPT: 12m Male vs. WT: 18m Female	-1.352	-33.26 to 30.56	No	ns	>0.9999
		hMAPT: 12m Male vs. hMAPT: 18m Male	0.6389	-3.494 to 4.772	No	ns	>0.9999				hMAPT: 12m Male vs. hMAPT: 18m Male	4.786	-27.40 to 36.97	No	ns	0.9999
		hMAPT: 12m Male vs. hMAPT: 18m Female	0.754	-3.353 to 4.861	No	ns	0.9994				hMAPT: 12m Male vs. hMAPT: 18m Female	-0.4544	-32.45 to 31.54	No	ns	>0.9999
		hMAPT: 12m Male vs. WT: 24m Male	0.6778	-3.513 to 4.869	No	ns	0.9994				hMAPT: 12m Male vs. WT: 24m Male	2.735	-29.95 to 35.42	No	ns	>0.9999
		hMAPT: 12m Male vs. WT: 24m Female	-0.6032	-4.986 to 3.780	No	ns	>0.9999				hMAPT: 12m Male vs. WT: 24m Female	-8.462	-42.98 to 26.06	No	ns	0.9977
		hMAPT: 12m Male vs. hMAPT: 24m Male	0.2778	-3.984 to 4.539	No	ns	>0.9999				hMAPT: 12m Male vs. hMAPT: 24m Male	1.405	-30.93 to 33.74	No	ns	>0.9999
		hMAPT: 12m Male vs. hMAPT: 24m Female	-0.7889	-5.958 to 4.380	No	ns	>0.9999				hMAPT: 12m Male vs. hMAPT: 24m Female	-7.231	-42.22 to 27.76	No	ns	0.9993
		hMAPT: 12m Female vs. WT: 18m Male	0.1012	-1.975 to 2.177	No	ns	>0.9999				hMAPT: 12m Female vs. WT: 18m Male	0.5614	-12.92 to 14.04	No	ns	>0.9999
		hMAPT: 12m Female vs. WT: 18m Female	-1.274	-4.335 to 1.787	No	ns	0.7977				hMAPT: 12m Female vs. WT: 18m Female	-4.792	-20.23 to 10.64	No	ns	0.988
		hMAPT: 12m Female vs. hMAPT: 18m Male	-0.1627	-2.430 to 2.104	No	ns	>0.9999				hMAPT: 12m Female vs. hMAPT: 18m Male	1.346	-12.16 to 14.85	No	ns	>0.9999
		hMAPT: 12m Female vs. hMAPT: 18m Female	-0.04762	-1.862 to 1.767	No	ns	>0.9999				hMAPT: 12m Female vs. hMAPT: 18m Female	-3.894	-18.58 to 10.79	No	ns	0.9965
		hMAPT: 12m Female vs. WT: 24m Male	-0.1238	-1.063 to 0.8153	No	ns	>0.9999				hMAPT: 12m Female vs. WT: 24m Male	-0.7049	-12.01 to 10.60	No	ns	>0.9999
		hMAPT: 12m Female vs. WT: 24m Female	-1.405	-4.671 to 1.861	No	ns	0.7161				hMAPT: 12m Female vs. WT: 24m Female	-11.9	-38.09 to 14.28	No	ns	0.7318
		hMAPT: 12m Female vs. hMAPT: 24m Male	-0.5238	-3.398 to 2.350	No	ns	0.9996				hMAPT: 12m Female vs. hMAPT: 24m Male	-2.035	-21.52 to 17.45	No	ns	>0.9999
		hMAPT: 12m Female vs. hMAPT: 24m Female	-1.59	-6.702 to 3.521	No	ns	0.8142				hMAPT: 12m Female vs. hMAPT: 24m Female	-10.67	-38.94 to 17.60	No	ns	0.7804
		WT: 18m Male vs. WT: 18m Female	-1.375	-4.591 to 1.841	No	ns	0.8814				WT: 18m Male vs. WT: 18m Female	-5.353	-20.99 to 10.29	No	ns	0.9771
		WT: 18m Male vs. hMAPT: 18m Male	-0.2639	-2.817 to 2.290	No	ns	>0.9999				WT: 18m Male vs. hMAPT: 18m Male	0.7847	-12.97 to 14.54	No	ns	>0.9999
		WT: 18m Male vs. hMAPT: 18m Female	-0.1488	-2.485 to 2.187	No	ns	>0.9999				WT: 18m Male vs. hMAPT: 18m Female	-4.455	-19.36 to 10.45	No	ns	0.9914
		WT: 18m Male vs. WT: 24m Male	-0.225	-2.305 to 1.855	No	ns	>0.9999				WT: 18m Male vs. WT: 24m Male	-1.266	-12.94 to 10.41	No	ns	>0.9999
		WT: 18m Male vs. WT: 24m Female	-1.506	-4.847 to 1.835	No	ns	0.8141				WT: 18m Male vs. WT: 24m Female	-12.46	-38.64 to 13.71	No	ns	0.6958
		WT: 18m Male vs. hMAPT: 24m Male	-0.625	-3.689 to 2.439	No	ns	0.9998				WT: 18m Male vs. hMAPT: 24m Male	-2.596	-22.19 to 17.00	No	ns	>0.9999
		WT: 18m Male vs. hMAPT: 24m Female	-1.692	-6.460 to 3.077	No	ns	0.856				WT: 18m Male vs. hMAPT: 24m Female	-11.23	-39.32 to 16.86	No	ns	0.7477
		WT: 18m Female vs. hMAPT: 18m Male	1.111	-2.133 to 4.355	No	ns	0.9681				WT: 18m Female vs. hMAPT: 18m Male	6.138	-9.482 to 21.76	No	ns	0.924
		WT: 18m Female vs. hMAPT: 18m Female	1.226	-1.911 to 4.363	No	ns	0.9158				WT: 18m Female vs. hMAPT: 18m Female	0.8979	-15.60 to 17.39	No	ns	>0.9999
		WT: 18m Female vs. WT: 24m Male	1.15	-1.904 to 4.204	No	ns	0.8878				WT: 18m Female vs. WT: 24m Male	4.087	-10.19 to 18.37	No	ns	0.9892
		WT: 18m Female vs. WT: 24m Female	-0.131	-3.888 to 3.626	No	ns	>0.9999				WT: 18m Female vs. WT: 24m Female	-7.11	-33.56 to 19.34	No	ns	0.993
		WT: 18m Female vs. hMAPT: 24m Male	0.75	-2.819 to 4.319	No	ns	0.9998				WT: 18m Female vs. hMAPT: 24m Male	2.757	-17.71 to 23.23	No	ns	>0.9999
		WT: 18m Female vs. hMAPT: 24m Female	-0.3167	-5.134 to 4.500	No	ns	>0.9999				WT: 18m Female vs. hMAPT: 24m Female	-5.879	-33.76 to 22.00	No	ns	0.9973
		hMAPT: 18m Male vs. hMAPT: 18m Female	0.1151	-2.299 to 2.529	No	ns	>0.9999				hMAPT: 18m Male vs. hMAPT: 18m Female	-5.24	-20.15 to 9.670	No	ns	0.9579
		hMAPT: 18m Male vs. WT: 24m Male	0.03889	-2.200 to 2.278	No	ns	>0.9999				hMAPT: 18m Male vs. WT: 24m Male	-2.051	-13.89 to 9.789	No	ns	0.9999
		hMAPT: 18m Male vs. WT: 24m Female	-1.242	-4.613 to 2.129	No	ns	0.9321				hMAPT: 18m Male vs. WT: 24m Female	-13.25	-39.48 to 12.99	No	ns	0.6153
		hMAPT: 18m Male vs. hMAPT: 24m Male	-0.3611	-3.457 to 2.734	No	ns	>0.9999				hMAPT: 18m Male vs. hMAPT: 24m Male	-3.381	-22.97 to 16.21	No	ns	>0.9999
		hMAPT: 18m Male vs. hMAPT: 24m Female	-1.428	-6.228 to 3.373	No	ns	0.9385				hMAPT: 18m Male vs. hMAPT: 24m Female	-12.02	-40.34 to 16.31	No	ns	0.6719
		hMAPT: 18m Female vs. WT: 24m Male	-0.07619	-1.892 to 1.740	No	ns	>0.9999				hMAPT: 18m Female vs. WT: 24m Male	3.189	-10.22 to 16.59	No	ns	0.9973
		hMAPT: 18m Female vs. WT: 24m Female	-1.357	-4.638 to 1.924	No	ns	0.8548				hMAPT: 18m Female vs. WT: 24m Female	-8.008	-34.35 to 18.33	No	ns	0.9764
		hMAPT: 18m Female vs. hMAPT: 24m Male	-0.4762	-3.449 to 2.496	No	ns	>0.9999				hMAPT: 18m Female vs. hMAPT: 24m Male	1.859	-18.23 to 21.95	No	ns	>0.9999
		hMAPT: 18m Female vs. hMAPT: 24m Female	-1.543	-6.373 to 3.288	No	ns	0.8878				hMAPT: 18m Female vs. hMAPT: 24m Female	-6.777	-34.79 to 21.24	No	ns	0.9874
		WT: 24m Male vs. WT: 24m Female	-1.281	-4.528 to 1.966	No	ns	0.816				WT: 24m Male vs. WT: 24m Female	-11.2	-37.48 to 15.08	No	ns	0.7407
		WT: 24m Male vs. hMAPT: 24m Male	-0.4	-3.267 to 2.467	No	ns	>0.9999				WT: 24m Male vs. hMAPT: 24m Male	-1.33	-20.32 to 17.66	No	ns	>0.9999
		WT: 24m Male vs. hMAPT: 24m Female	-1.467	-6.517 to 3.583	No	ns	0.8736				WT: 24m Male vs. hMAPT: 24m Female	-9.966	-39.21 to 19.28	No	ns	0.7865
		WT: 24m Female vs. hMAPT: 24m Male	0.881	-2.775 to 4.537	No	ns	0.999				WT: 24m Female vs. hMAPT: 24m Male	9.867	-17.83 to 37.56	No	ns	0.959
		WT: 24m Female vs. hMAPT: 24m Female	-0.1857	-5.050 to 4.678	No	ns	>0.9999				WT: 24m Female vs. hMAPT: 24m Female	1.232	-30.26 to 32.72	No	ns	>0.9999
		hMAPT: 24m Male vs. hMAPT: 24m Female	-1.067	-5.850 to 3.717	No	ns	0.9974				hMAPT: 24m Male vs. hMAPT: 24m Female	-8.636	-37.17 to 19.90	No	ns	0.9759
		Block 8									Block 8
		WT: 6m Male vs. WT: 6m Female	-0.1667	-1.599 to 1.265	No	ns	>0.9999				WT: 6m Male vs. WT: 6m Female	1.737	-6.910 to 10.38	No	ns	>0.9999
		WT: 6m Male vs. hMAPT: 6m Male	-0.3095	-2.169 to 1.550	No	ns	>0.9999				WT: 6m Male vs. hMAPT: 6m Male	1.447	-23.34 to 26.24	No	ns	>0.9999
		WT: 6m Male vs. hMAPT: 6m Female	-1.778	-6.958 to 3.402	No	ns	0.8501				WT: 6m Male vs. hMAPT: 6m Female	-12.63	-63.44 to 38.18	No	ns	0.9715
		WT: 6m Male vs. WT: 12m Male	-0.1	-1.622 to 1.422	No	ns	>0.9999				WT: 6m Male vs. WT: 12m Male	-1.646	-11.91 to 8.622	No	ns	>0.9999
		WT: 6m Male vs. WT: 12m Female	-0.5	-1.736 to 0.7362	No	ns	0.9491				WT: 6m Male vs. WT: 12m Female	-3.316	-11.83 to 5.195	No	ns	0.9501
		WT: 6m Male vs. hMAPT: 12m Male	-1.944	-5.206 to 1.317	No	ns	0.3629				WT: 6m Male vs. hMAPT: 12m Male	-13.01	-36.45 to 10.44	No	ns	0.4467
		WT: 6m Male vs. hMAPT: 12m Female	-0.4048	-2.598 to 1.788	No	ns	0.9998				WT: 6m Male vs. hMAPT: 12m Female	-1.701	-11.02 to 7.622	No	ns	>0.9999
		WT: 6m Male vs. WT: 18m Male	-0.5417	-3.070 to 1.987	No	ns	0.9993				WT: 6m Male vs. WT: 18m Male	-4.196	-23.54 to 15.15	No	ns	0.9991
		WT: 6m Male vs. WT: 18m Female	-0.5417	-2.351 to 1.267	No	ns	0.9911				WT: 6m Male vs. WT: 18m Female	-1.463	-12.74 to 9.817	No	ns	>0.9999
		WT: 6m Male vs. hMAPT: 18m Male	0.1111	-1.199 to 1.421	No	ns	>0.9999				WT: 6m Male vs. hMAPT: 18m Male	2.163	-7.381 to 11.71	No	ns	0.9996
		WT: 6m Male vs. hMAPT: 18m Female	-0.619	-2.616 to 1.378	No	ns	0.9806				WT: 6m Male vs. hMAPT: 18m Female	-6.51	-32.06 to 19.05	No	ns	0.9898
		WT: 6m Male vs. WT: 24m Male	-0.5	-1.747 to 0.7470	No	ns	0.9525				WT: 6m Male vs. WT: 24m Male	-1.76	-10.54 to 7.022	No	ns	>0.9999
		WT: 6m Male vs. WT: 24m Female	-0.2143	-1.822 to 1.393	No	ns	>0.9999				WT: 6m Male vs. WT: 24m Female	-5.153	-26.06 to 15.75	No	ns	0.9945
		WT: 6m Male vs. hMAPT: 24m Male	-0.1458	-1.608 to 1.317	No	ns	>0.9999				WT: 6m Male vs. hMAPT: 24m Male	-1.254	-10.33 to 7.818	No	ns	>0.9999
		WT: 6m Male vs. hMAPT: 24m Female	-1.4	-8.552 to 5.752	No	ns	0.9863				WT: 6m Male vs. hMAPT: 24m Female	-13.84	-49.77 to 22.09	No	ns	0.6889
		WT: 6m Female vs. hMAPT: 6m Male	-0.1429	-2.053 to 1.768	No	ns	>0.9999				WT: 6m Female vs. hMAPT: 6m Male	-0.2907	-26.72 to 26.14	No	ns	>0.9999
		WT: 6m Female vs. hMAPT: 6m Female	-1.611	-6.761 to 3.539	No	ns	0.9129				WT: 6m Female vs. hMAPT: 6m Female	-14.37	-65.56 to 36.82	No	ns	0.932
		WT: 6m Female vs. WT: 12m Male	0.06667	-1.546 to 1.679	No	ns	>0.9999				WT: 6m Female vs. WT: 12m Male	-3.384	-12.42 to 5.648	No	ns	0.9634
		WT: 6m Female vs. WT: 12m Female	-0.3333	-1.703 to 1.036	No	ns	0.9995				WT: 6m Female vs. WT: 12m Female	-5.053	-11.44 to 1.335	No	ns	0.2156
		WT: 6m Female vs. hMAPT: 12m Male	-1.778	-5.022 to 1.466	No	ns	0.4777				WT: 6m Female vs. hMAPT: 12m Male	-14.74	-38.57 to 9.086	No	ns	0.2975
		WT: 6m Female vs. hMAPT: 12m Female	-0.2381	-2.460 to 1.984	No	ns	>0.9999				WT: 6m Female vs. hMAPT: 12m Female	-3.439	-11.23 to 4.350	No	ns	0.8664
		WT: 6m Female vs. WT: 18m Male	-0.375	-2.924 to 2.174	No	ns	>0.9999				WT: 6m Female vs. WT: 18m Male	-5.933	-25.20 to 13.34	No	ns	0.9679
		WT: 6m Female vs. WT: 18m Female	-0.375	-2.243 to 1.493	No	ns	0.9999				WT: 6m Female vs. WT: 18m Female	-3.201	-13.60 to 7.198	No	ns	0.9856
		WT: 6m Female vs. hMAPT: 18m Male	0.2778	-1.149 to 1.705	No	ns	>0.9999				WT: 6m Female vs. hMAPT: 18m Male	0.4254	-7.744 to 8.595	No	ns	>0.9999
		WT: 6m Female vs. hMAPT: 18m Female	-0.4524	-2.490 to 1.585	No	ns	0.9994				WT: 6m Female vs. hMAPT: 18m Female	-8.247	-34.00 to 17.50	No	ns	0.9286
		WT: 6m Female vs. WT: 24m Male	-0.3333	-1.712 to 1.045	No	ns	0.9995				WT: 6m Female vs. WT: 24m Male	-3.497	-10.36 to 3.369	No	ns	0.7951
		WT: 6m Female vs. WT: 24m Female	-0.04762	-1.731 to 1.635	No	ns	>0.9999				WT: 6m Female vs. WT: 24m Female	-6.89	-27.90 to 14.12	No	ns	0.9272
		WT: 6m Female vs. hMAPT: 24m Male	0.02083	-1.537 to 1.579	No	ns	>0.9999				WT: 6m Female vs. hMAPT: 24m Male	-2.992	-10.36 to 4.376	No	ns	0.9337
		WT: 6m Female vs. hMAPT: 24m Female	-1.233	-8.331 to 5.865	No	ns	0.9953				WT: 6m Female vs. hMAPT: 24m Female	-15.58	-52.35 to 21.19	No	ns	0.5574
		hMAPT: 6m Male vs. hMAPT: 6m Female	-1.468	-6.571 to 3.635	No	ns	0.9591				hMAPT: 6m Male vs. hMAPT: 6m Female	-14.08	-64.06 to 35.90	No	ns	0.9656
		hMAPT: 6m Male vs. WT: 12m Male	0.2095	-1.747 to 2.166	No	ns	>0.9999				hMAPT: 6m Male vs. WT: 12m Male	-3.093	-27.66 to 21.47	No	ns	0.9998
		hMAPT: 6m Male vs. WT: 12m Female	-0.1905	-2.026 to 1.645	No	ns	>0.9999				hMAPT: 6m Male vs. WT: 12m Female	-4.763	-31.46 to 21.94	No	ns	0.9789
		hMAPT: 6m Male vs. hMAPT: 12m Male	-1.635	-4.911 to 1.641	No	ns	0.6365				hMAPT: 6m Male vs. hMAPT: 12m Male	-14.45	-41.62 to 12.71	No	ns	0.5473
		hMAPT: 6m Male vs. hMAPT: 12m Female	-0.09524	-2.494 to 2.303	No	ns	>0.9999				hMAPT: 6m Male vs. hMAPT: 12m Female	-3.148	-28.88 to 22.58	No	ns	0.9995
		hMAPT: 6m Male vs. WT: 18m Male	-0.2321	-2.911 to 2.447	No	ns	>0.9999				hMAPT: 6m Male vs. WT: 18m Male	-5.643	-30.70 to 19.41	No	ns	0.9981
		hMAPT: 6m Male vs. WT: 18m Female	-0.2321	-2.361 to 1.897	No	ns	>0.9999				hMAPT: 6m Male vs. WT: 18m Female	-2.91	-27.14 to 21.32	No	ns	>0.9999
		hMAPT: 6m Male vs. hMAPT: 18m Male	0.4206	-1.446 to 2.287	No	ns	0.9986				hMAPT: 6m Male vs. hMAPT: 18m Male	0.7161	-24.95 to 26.38	No	ns	>0.9999
		hMAPT: 6m Male vs. hMAPT: 18m Female	-0.3095	-2.563 to 1.944	No	ns	>0.9999				hMAPT: 6m Male vs. hMAPT: 18m Female	-7.957	-36.55 to 20.64	No	ns	0.9883
		hMAPT: 6m Male vs. WT: 24m Male	-0.1905	-2.029 to 1.648	No	ns	>0.9999				hMAPT: 6m Male vs. WT: 24m Male	-3.206	-29.40 to 22.98	No	ns	0.9993
		hMAPT: 6m Male vs. WT: 24m Female	0.09524	-1.908 to 2.099	No	ns	>0.9999				hMAPT: 6m Male vs. WT: 24m Female	-6.599	-32.42 to 19.22	No	ns	0.993
		hMAPT: 6m Male vs. hMAPT: 24m Male	0.1637	-1.763 to 2.090	No	ns	>0.9999				hMAPT: 6m Male vs. hMAPT: 24m Male	-2.701	-28.61 to 23.21	No	ns	0.9999
		hMAPT: 6m Male vs. hMAPT: 24m Female	-1.09	-8.071 to 5.890	No	ns	0.9988				hMAPT: 6m Male vs. hMAPT: 24m Female	-15.29	-50.94 to 20.36	No	ns	0.7131
		hMAPT: 6m Female vs. WT: 12m Male	1.678	-3.453 to 6.809	No	ns	0.8978				hMAPT: 6m Female vs. WT: 12m Male	10.99	-39.76 to 61.73	No	ns	0.9899
		hMAPT: 6m Female vs. WT: 12m Female	1.278	-3.924 to 6.480	No	ns	0.9754				hMAPT: 6m Female vs. WT: 12m Female	9.316	-41.93 to 60.56	No	ns	0.9969
		hMAPT: 6m Female vs. hMAPT: 12m Male	-0.1667	-5.350 to 5.017	No	ns	>0.9999				hMAPT: 6m Female vs. hMAPT: 12m Male	-0.3744	-49.97 to 49.22	No	ns	>0.9999
		hMAPT: 6m Female vs. hMAPT: 12m Female	1.373	-3.708 to 6.454	No	ns	0.9799				hMAPT: 6m Female vs. hMAPT: 12m Female	10.93	-40.12 to 61.98	No	ns	0.9892
		hMAPT: 6m Female vs. WT: 18m Male	1.236	-3.840 to 6.313	No	ns	0.9943				hMAPT: 6m Female vs. WT: 18m Male	8.436	-41.02 to 57.89	No	ns	0.9997
		hMAPT: 6m Female vs. WT: 18m Female	1.236	-3.862 to 6.334	No	ns	0.988				hMAPT: 6m Female vs. WT: 18m Female	11.17	-39.41 to 61.75	No	ns	0.9891
		hMAPT: 6m Female vs. hMAPT: 18m Male	1.889	-3.310 to 7.088	No	ns	0.8018				hMAPT: 6m Female vs. hMAPT: 18m Male	14.79	-36.23 to 65.82	No	ns	0.9228
		hMAPT: 6m Female vs. hMAPT: 18m Female	1.159	-3.932 to 6.250	No	ns	0.9938				hMAPT: 6m Female vs. hMAPT: 18m Female	6.122	-43.45 to 55.70	No	ns	>0.9999
		hMAPT: 6m Female vs. WT: 24m Male	1.278	-3.921 to 6.477	No	ns	0.9757				hMAPT: 6m Female vs. WT: 24m Male	10.87	-40.28 to 62.02	No	ns	0.9893
		hMAPT: 6m Female vs. WT: 24m Female	1.563	-3.572 to 6.699	No	ns	0.9302				hMAPT: 6m Female vs. WT: 24m Female	7.479	-42.01 to 56.97	No	ns	>0.9999
		hMAPT: 6m Female vs. hMAPT: 24m Male	1.632	-3.522 to 6.786	No	ns	0.9064				hMAPT: 6m Female vs. hMAPT: 24m Male	11.38	-39.71 to 62.47	No	ns	0.9852
		hMAPT: 6m Female vs. hMAPT: 24m Female	0.3778	-6.629 to 7.384	No	ns	>0.9999				hMAPT: 6m Female vs. hMAPT: 24m Female	-1.211	-52.31 to 49.89	No	ns	>0.9999
		WT: 12m Male vs. WT: 12m Female	-0.4	-1.868 to 1.068	No	ns	0.998				WT: 12m Male vs. WT: 12m Female	-1.67	-10.58 to 7.239	No	ns	>0.9999
		WT: 12m Male vs. hMAPT: 12m Male	-1.844	-5.083 to 1.394	No	ns	0.451				WT: 12m Male vs. hMAPT: 12m Male	-11.36	-34.76 to 12.04	No	ns	0.6062
		WT: 12m Male vs. hMAPT: 12m Female	-0.3048	-2.556 to 1.947	No	ns	>0.9999				WT: 12m Male vs. hMAPT: 12m Female	-0.05481	-9.704 to 9.594	No	ns	>0.9999
		WT: 12m Male vs. WT: 18m Male	-0.4417	-3.013 to 2.129	No	ns	>0.9999				WT: 12m Male vs. WT: 18m Male	-2.55	-21.94 to 16.84	No	ns	>0.9999
		WT: 12m Male vs. WT: 18m Female	-0.4417	-2.360 to 1.477	No	ns	0.9996				WT: 12m Male vs. WT: 18m Female	0.183	-11.31 to 11.68	No	ns	>0.9999
		WT: 12m Male vs. hMAPT: 18m Male	0.2111	-1.305 to 1.727	No	ns	>0.9999				WT: 12m Male vs. hMAPT: 18m Male	3.809	-6.042 to 13.66	No	ns	0.9475
		WT: 12m Male vs. hMAPT: 18m Female	-0.519	-2.595 to 1.557	No	ns	0.9984				WT: 12m Male vs. hMAPT: 18m Female	-4.864	-30.40 to 20.67	No	ns	0.9994
		WT: 12m Male vs. WT: 24m Male	-0.4	-1.875 to 1.075	No	ns	0.9982				WT: 12m Male vs. WT: 24m Male	-0.1133	-9.267 to 9.041	No	ns	>0.9999
		WT: 12m Male vs. WT: 24m Female	-0.1143	-1.860 to 1.631	No	ns	>0.9999				WT: 12m Male vs. WT: 24m Female	-3.506	-24.42 to 17.41	No	ns	>0.9999
		WT: 12m Male vs. hMAPT: 24m Male	-0.04583	-1.679 to 1.587	No	ns	>0.9999				WT: 12m Male vs. hMAPT: 24m Male	0.3923	-9.026 to 9.811	No	ns	>0.9999
		WT: 12m Male vs. hMAPT: 24m Female	-1.3	-8.360 to 5.760	No	ns	0.9933				WT: 12m Male vs. hMAPT: 24m Female	-12.2	-47.98 to 23.59	No	ns	0.8001
		WT: 12m Female vs. hMAPT: 12m Male	-1.444	-4.723 to 1.834	No	ns	0.669				WT: 12m Female vs. hMAPT: 12m Male	-9.69	-33.59 to 14.21	No	ns	0.7157
		WT: 12m Female vs. hMAPT: 12m Female	0.09524	-2.087 to 2.278	No	ns	>0.9999				WT: 12m Female vs. hMAPT: 12m Female	1.615	-6.018 to 9.248	No	ns	0.9997
		WT: 12m Female vs. WT: 18m Male	-0.04167	-2.562 to 2.478	No	ns	>0.9999				WT: 12m Female vs. WT: 18m Male	-0.88	-20.16 to 18.40	No	ns	>0.9999
		WT: 12m Female vs. WT: 18m Female	-0.04167	-1.820 to 1.736	No	ns	>0.9999				WT: 12m Female vs. WT: 18m Female	1.852	-8.477 to 12.18	No	ns	>0.9999
		WT: 12m Female vs. hMAPT: 18m Male	0.6111	-0.6279 to 1.850	No	ns	0.7623				WT: 12m Female vs. hMAPT: 18m Male	5.479	-2.569 to 13.53	No	ns	0.3178
		WT: 12m Female vs. hMAPT: 18m Female	-0.119	-2.098 to 1.860	No	ns	>0.9999				WT: 12m Female vs. hMAPT: 18m Female	-3.194	-28.98 to 22.59	No	ns	>0.9999
		WT: 12m Female vs. WT: 24m Male	-1e-10	-1.161 to 1.161	No	ns	>0.9999				WT: 12m Female vs. WT: 24m Male	1.556	-5.081 to 8.193	No	ns	0.9997
		WT: 12m Female vs. WT: 24m Female	0.2857	-1.281 to 1.853	No	ns	>0.9999				WT: 12m Female vs. WT: 24m Female	-1.837	-22.88 to 19.21	No	ns	>0.9999
		WT: 12m Female vs. hMAPT: 24m Male	0.3542	-1.052 to 1.760	No	ns	0.9987				WT: 12m Female vs. hMAPT: 24m Male	2.062	-5.118 to 9.242	No	ns	0.9957
		WT: 12m Female vs. hMAPT: 24m Female	-0.9	-8.089 to 6.289	No	ns	0.9997				WT: 12m Female vs. hMAPT: 24m Female	-10.53	-47.41 to 26.36	No	ns	0.8728
		hMAPT: 12m Male vs. hMAPT: 12m Female	1.54	-1.807 to 4.886	No	ns	0.7602				hMAPT: 12m Male vs. hMAPT: 12m Female	11.31	-12.37 to 34.98	No	ns	0.5788
		hMAPT: 12m Male vs. WT: 18m Male	1.403	-2.063 to 4.869	No	ns	0.8955				hMAPT: 12m Male vs. WT: 18m Male	8.81	-16.65 to 34.27	No	ns	0.9642
		hMAPT: 12m Male vs. WT: 18m Female	1.403	-1.861 to 4.666	No	ns	0.795				hMAPT: 12m Male vs. WT: 18m Female	11.54	-11.86 to 34.94	No	ns	0.6091
		hMAPT: 12m Male vs. hMAPT: 18m Male	2.056	-1.226 to 5.338	No	ns	0.3038				hMAPT: 12m Male vs. hMAPT: 18m Male	15.17	-8.500 to 38.84	No	ns	0.2807
		hMAPT: 12m Male vs. hMAPT: 18m Female	1.325	-1.974 to 4.625	No	ns	0.859				hMAPT: 12m Male vs. hMAPT: 18m Female	6.496	-22.39 to 35.38	No	ns	0.9992
		hMAPT: 12m Male vs. WT: 24m Male	1.444	-1.831 to 4.720	No	ns	0.6712				hMAPT: 12m Male vs. WT: 24m Male	11.25	-12.52 to 35.02	No	ns	0.5738
		hMAPT: 12m Male vs. WT: 24m Female	1.73	-1.525 to 4.985	No	ns	0.5268				hMAPT: 12m Male vs. WT: 24m Female	7.854	-18.29 to 34.00	No	ns	0.9868
		hMAPT: 12m Male vs. hMAPT: 24m Male	1.799	-1.453 to 5.050	No	ns	0.4639				hMAPT: 12m Male vs. hMAPT: 24m Male	11.75	-11.96 to 35.46	No	ns	0.5323
		hMAPT: 12m Male vs. hMAPT: 24m Female	0.5444	-6.214 to 7.303	No	ns	>0.9999				hMAPT: 12m Male vs. hMAPT: 24m Female	-0.8364	-36.10 to 34.43	No	ns	>0.9999
		hMAPT: 12m Female vs. WT: 18m Male	-0.1369	-2.965 to 2.691	No	ns	>0.9999				hMAPT: 12m Female vs. WT: 18m Male	-2.495	-21.80 to 16.81	No	ns	>0.9999
		hMAPT: 12m Female vs. WT: 18m Female	-0.1369	-2.513 to 2.239	No	ns	>0.9999				hMAPT: 12m Female vs. WT: 18m Female	0.2378	-10.59 to 11.07	No	ns	>0.9999
		hMAPT: 12m Female vs. hMAPT: 18m Male	0.5159	-1.686 to 2.718	No	ns	0.9971				hMAPT: 12m Female vs. hMAPT: 18m Male	3.864	-5.061 to 12.79	No	ns	0.8496
		hMAPT: 12m Female vs. hMAPT: 18m Female	-0.2143	-2.686 to 2.257	No	ns	>0.9999				hMAPT: 12m Female vs. hMAPT: 18m Female	-4.809	-30.48 to 20.86	No	ns	0.9992
		hMAPT: 12m Female vs. WT: 24m Male	-0.09524	-2.279 to 2.088	No	ns	>0.9999				hMAPT: 12m Female vs. WT: 24m Male	-0.05852	-8.001 to 7.884	No	ns	>0.9999
		hMAPT: 12m Female vs. WT: 24m Female	0.1905	-2.095 to 2.476	No	ns	>0.9999				hMAPT: 12m Female vs. WT: 24m Female	-3.451	-24.42 to 17.52	No	ns	0.9998
		hMAPT: 12m Female vs. hMAPT: 24m Male	0.2589	-1.975 to 2.493	No	ns	>0.9999				hMAPT: 12m Female vs. hMAPT: 24m Male	0.4471	-7.862 to 8.757	No	ns	>0.9999
		hMAPT: 12m Female vs. hMAPT: 24m Female	-0.9952	-7.882 to 5.892	No	ns	0.9996				hMAPT: 12m Female vs. hMAPT: 24m Female	-12.14	-48.58 to 24.29	No	ns	0.7874
		WT: 18m Male vs. WT: 18m Female	0	-2.663 to 2.663	No	ns	>0.9999				WT: 18m Male vs. WT: 18m Female	2.733	-16.86 to 22.33	No	ns	>0.9999
		WT: 18m Male vs. hMAPT: 18m Male	0.6528	-1.880 to 3.185	No	ns	0.9943				WT: 18m Male vs. hMAPT: 18m Male	6.359	-12.97 to 25.69	No	ns	0.9573
		WT: 18m Male vs. hMAPT: 18m Female	-0.07738	-2.813 to 2.658	No	ns	>0.9999				WT: 18m Male vs. hMAPT: 18m Female	-2.314	-29.65 to 25.03	No	ns	>0.9999
		WT: 18m Male vs. WT: 24m Male	0.04167	-2.479 to 2.563	No	ns	>0.9999				WT: 18m Male vs. WT: 24m Male	2.436	-16.83 to 21.70	No	ns	>0.9999
		WT: 18m Male vs. WT: 24m Female	0.3274	-2.266 to 2.921	No	ns	>0.9999				WT: 18m Male vs. WT: 24m Female	-0.9567	-24.99 to 23.08	No	ns	>0.9999
		WT: 18m Male vs. hMAPT: 24m Male	0.3958	-2.161 to 2.953	No	ns	>0.9999				WT: 18m Male vs. hMAPT: 24m Male	2.942	-16.34 to 22.22	No	ns	>0.9999
		WT: 18m Male vs. hMAPT: 24m Female	-0.8583	-7.641 to 5.924	No	ns	>0.9999				WT: 18m Male vs. hMAPT: 24m Female	-9.647	-44.10 to 24.81	No	ns	0.9784
		WT: 18m Female vs. hMAPT: 18m Male	0.6528	-1.157 to 2.463	No	ns	0.9492				WT: 18m Female vs. hMAPT: 18m Male	3.626	-7.361 to 14.61	No	ns	0.9768
		WT: 18m Female vs. hMAPT: 18m Female	-0.07738	-2.305 to 2.150	No	ns	>0.9999				WT: 18m Female vs. hMAPT: 18m Female	-5.047	-30.61 to 20.51	No	ns	0.9993
		WT: 18m Female vs. WT: 24m Male	0.04167	-1.740 to 1.824	No	ns	>0.9999				WT: 18m Female vs. WT: 24m Male	-0.2963	-10.77 to 10.18	No	ns	>0.9999
		WT: 18m Female vs. WT: 24m Female	0.3274	-1.638 to 2.293	No	ns	>0.9999				WT: 18m Female vs. WT: 24m Female	-3.689	-24.73 to 17.35	No	ns	0.9999
		WT: 18m Female vs. hMAPT: 24m Male	0.3958	-1.488 to 2.279	No	ns	0.9998				WT: 18m Female vs. hMAPT: 24m Male	0.2094	-10.45 to 10.87	No	ns	>0.9999
		WT: 18m Female vs. hMAPT: 24m Female	-0.8583	-7.836 to 6.119	No	ns	0.9999				WT: 18m Female vs. hMAPT: 24m Female	-12.38	-47.87 to 23.11	No	ns	0.7986
		hMAPT: 18m Male vs. hMAPT: 18m Female	-0.7302	-2.735 to 1.274	No	ns	0.9238				hMAPT: 18m Male vs. hMAPT: 18m Female	-8.673	-34.35 to 17.00	No	ns	0.9143
		hMAPT: 18m Male vs. WT: 24m Male	-0.6111	-1.860 to 0.6378	No	ns	0.7733				hMAPT: 18m Male vs. WT: 24m Male	-3.923	-12.22 to 4.375	No	ns	0.7863
		hMAPT: 18m Male vs. WT: 24m Female	-0.3254	-1.938 to 1.288	No	ns	0.9997				hMAPT: 18m Male vs. WT: 24m Female	-7.316	-28.30 to 13.67	No	ns	0.9115
		hMAPT: 18m Male vs. hMAPT: 24m Male	-0.2569	-1.720 to 1.206	No	ns	>0.9999				hMAPT: 18m Male vs. hMAPT: 24m Male	-3.417	-12.05 to 5.212	No	ns	0.914
		hMAPT: 18m Male vs. hMAPT: 24m Female	-1.511	-8.692 to 5.670	No	ns	0.9758				hMAPT: 18m Male vs. hMAPT: 24m Female	-16.01	-52.40 to 20.39	No	ns	0.539
		hMAPT: 18m Female vs. WT: 24m Male	0.119	-1.862 to 2.100	No	ns	>0.9999				hMAPT: 18m Female vs. WT: 24m Male	4.75	-20.97 to 30.47	No	ns	0.9991
		hMAPT: 18m Female vs. WT: 24m Female	0.4048	-1.712 to 2.522	No	ns	0.9999				hMAPT: 18m Female vs. WT: 24m Female	1.357	-26.54 to 29.26	No	ns	>0.9999
		hMAPT: 18m Female vs. hMAPT: 24m Male	0.4732	-1.579 to 2.525	No	ns	0.999				hMAPT: 18m Female vs. hMAPT: 24m Male	5.256	-20.43 to 30.94	No	ns	0.9979
		hMAPT: 18m Female vs. hMAPT: 24m Female	-0.781	-7.721 to 6.159	No	ns	>0.9999				hMAPT: 18m Female vs. hMAPT: 24m Female	-7.333	-43.16 to 28.50	No	ns	0.9993
		WT: 24m Male vs. WT: 24m Female	0.2857	-1.287 to 1.858	No	ns	>0.9999				WT: 24m Male vs. WT: 24m Female	-3.393	-24.38 to 17.59	No	ns	0.9998
		WT: 24m Male vs. hMAPT: 24m Male	0.3542	-1.060 to 1.768	No	ns	0.9988				WT: 24m Male vs. hMAPT: 24m Male	0.5057	-7.043 to 8.055	No	ns	>0.9999
		WT: 24m Male vs. hMAPT: 24m Female	-0.9	-8.083 to 6.283	No	ns	0.9997				WT: 24m Male vs. hMAPT: 24m Female	-12.08	-48.75 to 24.58	No	ns	0.7858
		WT: 24m Female vs. hMAPT: 24m Male	0.06845	-1.636 to 1.773	No	ns	>0.9999				WT: 24m Female vs. hMAPT: 24m Male	3.899	-17.07 to 24.87	No	ns	0.9994
		WT: 24m Female vs. hMAPT: 24m Female	-1.186	-8.248 to 5.876	No	ns	0.9969				WT: 24m Female vs. hMAPT: 24m Female	-8.69	-43.42 to 26.04	No	ns	0.9914
		hMAPT: 24m Male vs. hMAPT: 24m Female	-1.254	-8.356 to 5.848	No	ns	0.9946				hMAPT: 24m Male vs. hMAPT: 24m Female	-12.59	-49.12 to 23.94	No	ns	0.7565
		Block 9									Block 9
		WT: 6m Male vs. WT: 6m Female	-0.1167	-2.232 to 1.998	No	ns	>0.9999				WT: 6m Male vs. WT: 6m Female	0.8787	-10.03 to 11.78	No	ns	>0.9999
		WT: 6m Male vs. hMAPT: 6m Male	-0.3	-2.768 to 2.168	No	ns	>0.9999				WT: 6m Male vs. hMAPT: 6m Male	1.892	-11.26 to 15.05	No	ns	>0.9999
		WT: 6m Male vs. hMAPT: 6m Female	0.08889	-1.492 to 1.670	No	ns	>0.9999				WT: 6m Male vs. hMAPT: 6m Female	0.2023	-11.20 to 11.60	No	ns	>0.9999
		WT: 6m Male vs. WT: 12m Male	0.2333	-1.435 to 1.901	No	ns	>0.9999				WT: 6m Male vs. WT: 12m Male	0.7767	-9.088 to 10.64	No	ns	>0.9999
		WT: 6m Male vs. WT: 12m Female	0.3	-1.164 to 1.764	No	ns	>0.9999				WT: 6m Male vs. WT: 12m Female	1.569	-7.207 to 10.35	No	ns	>0.9999
		WT: 6m Male vs. hMAPT: 12m Male	-1.522	-5.939 to 2.895	No	ns	0.8839				WT: 6m Male vs. hMAPT: 12m Male	-7.822	-31.98 to 16.34	No	ns	0.9246
		WT: 6m Male vs. hMAPT: 12m Female	-0.181	-1.980 to 1.618	No	ns	>0.9999				WT: 6m Male vs. hMAPT: 12m Female	0.5471	-8.631 to 9.725	No	ns	>0.9999
		WT: 6m Male vs. WT: 18m Male	0.3458	-1.197 to 1.888	No	ns	0.9998				WT: 6m Male vs. WT: 18m Male	0.01004	-11.84 to 11.86	No	ns	>0.9999
		WT: 6m Male vs. WT: 18m Female	-1.342	-3.880 to 1.196	No	ns	0.6661				WT: 6m Male vs. WT: 18m Female	-6.365	-19.98 to 7.251	No	ns	0.8188
		WT: 6m Male vs. hMAPT: 18m Male	0.08889	-1.948 to 2.125	No	ns	>0.9999				WT: 6m Male vs. hMAPT: 18m Male	1.09	-10.54 to 12.72	No	ns	>0.9999
		WT: 6m Male vs. hMAPT: 18m Female	-0.4905	-3.358 to 2.378	No	ns	>0.9999				WT: 6m Male vs. hMAPT: 18m Female	-6.46	-36.97 to 24.05	No	ns	0.9975
		WT: 6m Male vs. WT: 24m Male	-0.1	-1.516 to 1.316	No	ns	>0.9999				WT: 6m Male vs. WT: 24m Male	-0.8913	-9.377 to 7.594	No	ns	>0.9999
		WT: 6m Male vs. WT: 24m Female	-0.5857	-3.840 to 2.669	No	ns	0.9998				WT: 6m Male vs. WT: 24m Female	-6.592	-19.54 to 6.352	No	ns	0.7177
		WT: 6m Male vs. hMAPT: 24m Male	-0.4042	-2.566 to 1.757	No	ns	>0.9999				WT: 6m Male vs. hMAPT: 24m Male	-3.142	-16.37 to 10.09	No	ns	0.9992
		WT: 6m Male vs. hMAPT: 24m Female	-0.3667	-3.105 to 2.372	No	ns	>0.9999				WT: 6m Male vs. hMAPT: 24m Female	-5.132	-24.46 to 14.20	No	ns	0.9763
		WT: 6m Female vs. hMAPT: 6m Male	-0.1833	-2.844 to 2.477	No	ns	>0.9999				WT: 6m Female vs. hMAPT: 6m Male	1.013	-12.37 to 14.40	No	ns	>0.9999
		WT: 6m Female vs. hMAPT: 6m Female	0.2056	-1.828 to 2.239	No	ns	>0.9999				WT: 6m Female vs. hMAPT: 6m Female	-0.6763	-12.56 to 11.20	No	ns	>0.9999
		WT: 6m Female vs. WT: 12m Male	0.35	-1.739 to 2.439	No	ns	>0.9999				WT: 6m Female vs. WT: 12m Male	-0.102	-10.65 to 10.45	No	ns	>0.9999
		WT: 6m Female vs. WT: 12m Female	0.4167	-1.558 to 2.391	No	ns	0.9997				WT: 6m Female vs. WT: 12m Female	0.6908	-8.944 to 10.33	No	ns	>0.9999
		WT: 6m Female vs. hMAPT: 12m Male	-1.406	-5.785 to 2.974	No	ns	0.9505				WT: 6m Female vs. hMAPT: 12m Male	-8.7	-32.78 to 15.38	No	ns	0.8809
		WT: 6m Female vs. hMAPT: 12m Female	-0.06429	-2.232 to 2.103	No	ns	>0.9999				WT: 6m Female vs. hMAPT: 12m Female	-0.3316	-10.29 to 9.629	No	ns	>0.9999
		WT: 6m Female vs. WT: 18m Male	0.4625	-1.552 to 2.477	No	ns	0.9995				WT: 6m Female vs. WT: 18m Male	-0.8686	-13.18 to 11.45	No	ns	>0.9999
		WT: 6m Female vs. WT: 18m Female	-1.225	-3.954 to 1.504	No	ns	0.8737				WT: 6m Female vs. WT: 18m Female	-7.244	-21.20 to 6.708	No	ns	0.7262
		WT: 6m Female vs. hMAPT: 18m Male	0.2056	-2.118 to 2.529	No	ns	>0.9999				WT: 6m Female vs. hMAPT: 18m Male	0.2114	-11.87 to 12.29	No	ns	>0.9999
		WT: 6m Female vs. hMAPT: 18m Female	-0.3738	-3.368 to 2.621	No	ns	>0.9999				WT: 6m Female vs. hMAPT: 18m Female	-7.339	-37.79 to 23.11	No	ns	0.9933
		WT: 6m Female vs. WT: 24m Male	0.01667	-1.936 to 1.969	No	ns	>0.9999				WT: 6m Female vs. WT: 24m Male	-1.77	-11.18 to 7.635	No	ns	>0.9999
		WT: 6m Female vs. WT: 24m Female	-0.469	-3.804 to 2.866	No	ns	>0.9999				WT: 6m Female vs. WT: 24m Female	-7.47	-20.78 to 5.836	No	ns	0.6162
		WT: 6m Female vs. hMAPT: 24m Male	-0.2875	-2.716 to 2.141	No	ns	>0.9999				WT: 6m Female vs. hMAPT: 24m Male	-4.021	-17.61 to 9.568	No	ns	0.9942
		WT: 6m Female vs. hMAPT: 24m Female	-0.25	-3.089 to 2.589	No	ns	>0.9999				WT: 6m Female vs. hMAPT: 24m Female	-6.011	-25.27 to 13.25	No	ns	0.9468
		hMAPT: 6m Male vs. hMAPT: 6m Female	0.3889	-2.053 to 2.831	No	ns	>0.9999				hMAPT: 6m Male vs. hMAPT: 6m Female	-1.689	-15.62 to 12.24	No	ns	>0.9999
		hMAPT: 6m Male vs. WT: 12m Male	0.5333	-1.921 to 2.987	No	ns	0.9993				hMAPT: 6m Male vs. WT: 12m Male	-1.115	-14.19 to 11.96	No	ns	>0.9999
		hMAPT: 6m Male vs. WT: 12m Female	0.6	-1.820 to 3.020	No	ns	0.9933				hMAPT: 6m Male vs. WT: 12m Female	-0.322	-13.81 to 13.17	No	ns	>0.9999
		hMAPT: 6m Male vs. hMAPT: 12m Male	-1.222	-5.648 to 3.203	No	ns	0.9854				hMAPT: 6m Male vs. hMAPT: 12m Male	-9.713	-34.18 to 14.75	No	ns	0.8046
		hMAPT: 6m Male vs. hMAPT: 12m Female	0.119	-2.388 to 2.626	No	ns	>0.9999				hMAPT: 6m Male vs. hMAPT: 12m Female	-1.344	-14.72 to 12.03	No	ns	>0.9999
		hMAPT: 6m Male vs. WT: 18m Male	0.6458	-1.783 to 3.075	No	ns	0.991				hMAPT: 6m Male vs. WT: 18m Male	-1.881	-15.87 to 12.11	No	ns	>0.9999
		hMAPT: 6m Male vs. WT: 18m Female	-1.042	-3.968 to 1.885	No	ns	0.9672				hMAPT: 6m Male vs. WT: 18m Female	-8.256	-23.42 to 6.912	No	ns	0.5802
		hMAPT: 6m Male vs. hMAPT: 18m Male	0.3889	-2.227 to 3.005	No	ns	>0.9999				hMAPT: 6m Male vs. hMAPT: 18m Male	-0.8014	-14.85 to 13.25	No	ns	>0.9999
		hMAPT: 6m Male vs. hMAPT: 18m Female	-0.1905	-3.346 to 2.965	No	ns	>0.9999				hMAPT: 6m Male vs. hMAPT: 18m Female	-8.352	-38.98 to 22.28	No	ns	0.9813
		hMAPT: 6m Male vs. WT: 24m Male	0.2	-2.228 to 2.628	No	ns	>0.9999				hMAPT: 6m Male vs. WT: 24m Male	-2.783	-16.87 to 11.30	No	ns	0.9807
		hMAPT: 6m Male vs. WT: 24m Female	-0.2857	-3.744 to 3.172	No	ns	>0.9999				hMAPT: 6m Male vs. WT: 24m Female	-8.483	-23.24 to 6.275	No	ns	0.4813
		hMAPT: 6m Male vs. hMAPT: 24m Male	-0.1042	-2.790 to 2.581	No	ns	>0.9999				hMAPT: 6m Male vs. hMAPT: 24m Male	-5.034	-19.92 to 9.855	No	ns	0.9574
		hMAPT: 6m Male vs. hMAPT: 24m Female	-0.06667	-3.094 to 2.960	No	ns	>0.9999				hMAPT: 6m Male vs. hMAPT: 24m Female	-7.024	-27.07 to 13.02	No	ns	0.8745
		hMAPT: 6m Female vs. WT: 12m Male	0.1444	-1.388 to 1.677	No	ns	>0.9999				hMAPT: 6m Female vs. WT: 12m Male	0.5743	-10.54 to 11.69	No	ns	>0.9999
		hMAPT: 6m Female vs. WT: 12m Female	0.2111	-1.085 to 1.507	No	ns	>0.9999				hMAPT: 6m Female vs. WT: 12m Female	1.367	-9.202 to 11.94	No	ns	>0.9999
		hMAPT: 6m Female vs. hMAPT: 12m Male	-1.611	-6.082 to 2.860	No	ns	0.8261				hMAPT: 6m Female vs. hMAPT: 12m Male	-8.024	-32.26 to 16.21	No	ns	0.9195
		hMAPT: 6m Female vs. hMAPT: 12m Female	-0.2698	-1.973 to 1.433	No	ns	>0.9999				hMAPT: 6m Female vs. hMAPT: 12m Female	0.3448	-10.44 to 11.13	No	ns	>0.9999
		hMAPT: 6m Female vs. WT: 18m Male	0.2569	-1.136 to 1.650	No	ns	>0.9999				hMAPT: 6m Female vs. WT: 18m Male	-0.1923	-12.87 to 12.49	No	ns	>0.9999
		hMAPT: 6m Female vs. WT: 18m Female	-1.431	-3.934 to 1.073	No	ns	0.5166				hMAPT: 6m Female vs. WT: 18m Female	-6.567	-20.78 to 7.647	No	ns	0.8123
		hMAPT: 6m Female vs. hMAPT: 18m Male	1.667e-10	-1.988 to 1.988	No	ns	>0.9999				hMAPT: 6m Female vs. hMAPT: 18m Male	0.8878	-11.66 to 13.44	No	ns	>0.9999
		hMAPT: 6m Female vs. hMAPT: 18m Female	-0.5794	-3.444 to 2.285	No	ns	0.999				hMAPT: 6m Female vs. hMAPT: 18m Female	-6.663	-37.19 to 23.87	No	ns	0.997
		hMAPT: 6m Female vs. WT: 24m Male	-0.1889	-1.438 to 1.060	No	ns	>0.9999				hMAPT: 6m Female vs. WT: 24m Male	-1.094	-11.67 to 9.484	No	ns	>0.9999
		hMAPT: 6m Female vs. WT: 24m Female	-0.6746	-3.938 to 2.589	No	ns	0.9984				hMAPT: 6m Female vs. WT: 24m Female	-6.794	-20.43 to 6.843	No	ns	0.7161
		hMAPT: 6m Female vs. hMAPT: 24m Male	-0.4931	-2.592 to 1.606	No	ns	0.9985				hMAPT: 6m Female vs. hMAPT: 24m Male	-3.345	-17.21 to 10.53	No	ns	0.9987
		hMAPT: 6m Female vs. hMAPT: 24m Female	-0.4556	-3.244 to 2.333	No	ns	0.9995				hMAPT: 6m Female vs. hMAPT: 24m Female	-5.334	-24.87 to 14.20	No	ns	0.9733
		WT: 12m Male vs. WT: 12m Female	0.06667	-1.338 to 1.472	No	ns	>0.9999				WT: 12m Male vs. WT: 12m Female	0.7928	-7.402 to 8.987	No	ns	>0.9999
		WT: 12m Male vs. hMAPT: 12m Male	-1.756	-6.182 to 2.671	No	ns	0.7753				WT: 12m Male vs. hMAPT: 12m Male	-8.598	-32.84 to 15.64	No	ns	0.867
		WT: 12m Male vs. hMAPT: 12m Female	-0.4143	-2.178 to 1.349	No	ns	0.9994				WT: 12m Male vs. hMAPT: 12m Female	-0.2296	-8.891 to 8.432	No	ns	>0.9999
		WT: 12m Male vs. WT: 18m Male	0.1125	-1.378 to 1.603	No	ns	>0.9999				WT: 12m Male vs. WT: 18m Male	-0.7666	-12.34 to 10.81	No	ns	>0.9999
		WT: 12m Male vs. WT: 18m Female	-1.575	-4.099 to 0.9487	No	ns	0.4427				WT: 12m Male vs. WT: 18m Female	-7.142	-20.57 to 6.283	No	ns	0.6664
		WT: 12m Male vs. hMAPT: 18m Male	-0.1444	-2.157 to 1.868	No	ns	>0.9999				WT: 12m Male vs. hMAPT: 18m Male	0.3134	-11.05 to 11.67	No	ns	>0.9999
		WT: 12m Male vs. hMAPT: 18m Female	-0.7238	-3.585 to 2.137	No	ns	0.9952				WT: 12m Male vs. hMAPT: 18m Female	-7.237	-37.80 to 23.33	No	ns	0.9926
		WT: 12m Male vs. WT: 24m Male	-0.3333	-1.685 to 1.018	No	ns	0.9989				WT: 12m Male vs. WT: 24m Male	-1.668	-9.518 to 6.182	No	ns	0.9998
		WT: 12m Male vs. WT: 24m Female	-0.819	-4.071 to 2.433	No	ns	0.9939				WT: 12m Male vs. WT: 24m Female	-7.368	-20.11 to 5.371	No	ns	0.5427
		WT: 12m Male vs. hMAPT: 24m Male	-0.6375	-2.776 to 1.501	No	ns	0.9922				WT: 12m Male vs. hMAPT: 24m Male	-3.919	-16.94 to 9.102	No	ns	0.9907
		WT: 12m Male vs. hMAPT: 24m Female	-0.6	-3.339 to 2.139	No	ns	0.9964				WT: 12m Male vs. hMAPT: 24m Female	-5.909	-25.33 to 13.52	No	ns	0.9319
		WT: 12m Female vs. hMAPT: 12m Male	-1.822	-6.320 to 2.675	No	ns	0.7106				WT: 12m Female vs. hMAPT: 12m Male	-9.391	-34.01 to 15.23	No	ns	0.7715
		WT: 12m Female vs. hMAPT: 12m Female	-0.481	-2.092 to 1.130	No	ns	0.9861				WT: 12m Female vs. hMAPT: 12m Female	-1.022	-8.195 to 6.150	No	ns	>0.9999
		WT: 12m Female vs. WT: 18m Male	0.04583	-1.173 to 1.265	No	ns	>0.9999				WT: 12m Female vs. WT: 18m Male	-1.559	-12.50 to 9.383	No	ns	>0.9999
		WT: 12m Female vs. WT: 18m Female	-1.642	-4.119 to 0.8356	No	ns	0.3232				WT: 12m Female vs. WT: 18m Female	-7.934	-20.98 to 5.113	No	ns	0.4355
		WT: 12m Female vs. hMAPT: 18m Male	-0.2111	-2.150 to 1.728	No	ns	>0.9999				WT: 12m Female vs. hMAPT: 18m Male	-0.4794	-11.35 to 10.39	No	ns	>0.9999
		WT: 12m Female vs. hMAPT: 18m Female	-0.7905	-3.648 to 2.067	No	ns	0.9797				WT: 12m Female vs. hMAPT: 18m Female	-8.03	-38.81 to 22.75	No	ns	0.979
		WT: 12m Female vs. WT: 24m Male	-0.4	-1.371 to 0.5709	No	ns	0.9389				WT: 12m Female vs. WT: 24m Male	-2.461	-8.197 to 3.275	No	ns	0.9191
		WT: 12m Female vs. WT: 24m Female	-0.8857	-4.151 to 2.380	No	ns	0.9798				WT: 12m Female vs. WT: 24m Female	-8.161	-20.53 to 4.210	No	ns	0.3203
		WT: 12m Female vs. hMAPT: 24m Male	-0.7042	-2.755 to 1.346	No	ns	0.9555				WT: 12m Female vs. hMAPT: 24m Male	-4.712	-17.31 to 7.887	No	ns	0.9201
		WT: 12m Female vs. hMAPT: 24m Female	-0.6667	-3.478 to 2.145	No	ns	0.9783				WT: 12m Female vs. hMAPT: 24m Female	-6.701	-26.74 to 13.34	No	ns	0.8238
		hMAPT: 12m Male vs. hMAPT: 12m Female	1.341	-3.080 to 5.762	No	ns	0.9435				hMAPT: 12m Male vs. hMAPT: 12m Female	8.369	-16.15 to 32.89	No	ns	0.865
		hMAPT: 12m Male vs. WT: 18m Male	1.868	-2.603 to 6.339	No	ns	0.6973				hMAPT: 12m Male vs. WT: 18m Male	7.832	-16.28 to 31.95	No	ns	0.9408
		hMAPT: 12m Male vs. WT: 18m Female	0.1806	-4.248 to 4.609	No	ns	>0.9999				hMAPT: 12m Male vs. WT: 18m Female	1.457	-22.78 to 25.69	No	ns	>0.9999
		hMAPT: 12m Male vs. hMAPT: 18m Male	1.611	-2.803 to 6.025	No	ns	0.8672				hMAPT: 12m Male vs. hMAPT: 18m Male	8.912	-15.32 to 33.14	No	ns	0.8648
		hMAPT: 12m Male vs. hMAPT: 18m Female	1.032	-3.470 to 5.533	No	ns	0.9981				hMAPT: 12m Male vs. hMAPT: 18m Female	1.361	-31.37 to 34.09	No	ns	>0.9999
		hMAPT: 12m Male vs. WT: 24m Male	1.422	-3.105 to 5.950	No	ns	0.8884				hMAPT: 12m Male vs. WT: 24m Male	6.93	-17.89 to 31.75	No	ns	0.9415
		hMAPT: 12m Male vs. WT: 24m Female	0.9365	-3.682 to 5.555	No	ns	0.9996				hMAPT: 12m Male vs. WT: 24m Female	1.23	-22.98 to 25.44	No	ns	>0.9999
		hMAPT: 12m Male vs. hMAPT: 24m Male	1.118	-3.275 to 5.511	No	ns	0.9903				hMAPT: 12m Male vs. hMAPT: 24m Male	4.679	-19.51 to 28.87	No	ns	0.9995
		hMAPT: 12m Male vs. hMAPT: 24m Female	1.156	-3.328 to 5.639	No	ns	0.9905				hMAPT: 12m Male vs. hMAPT: 24m Female	2.69	-23.06 to 28.44	No	ns	>0.9999
		hMAPT: 12m Female vs. WT: 18m Male	0.5268	-1.141 to 2.194	No	ns	0.9825				hMAPT: 12m Female vs. WT: 18m Male	-0.5371	-11.70 to 10.63	No	ns	>0.9999
		hMAPT: 12m Female vs. WT: 18m Female	-1.161	-3.734 to 1.413	No	ns	0.826				hMAPT: 12m Female vs. WT: 18m Female	-6.912	-20.09 to 6.264	No	ns	0.6345
		hMAPT: 12m Female vs. hMAPT: 18m Male	0.2698	-1.832 to 2.372	No	ns	>0.9999				hMAPT: 12m Female vs. hMAPT: 18m Male	0.543	-10.52 to 11.60	No	ns	>0.9999
		hMAPT: 12m Female vs. hMAPT: 18m Female	-0.3095	-3.204 to 2.585	No	ns	>0.9999				hMAPT: 12m Female vs. hMAPT: 18m Female	-7.007	-37.73 to 23.71	No	ns	0.9932
		hMAPT: 12m Female vs. WT: 24m Male	0.08095	-1.508 to 1.670	No	ns	>0.9999				hMAPT: 12m Female vs. WT: 24m Male	-1.438	-8.193 to 5.316	No	ns	0.9996
		hMAPT: 12m Female vs. WT: 24m Female	-0.4048	-3.677 to 2.868	No	ns	>0.9999				hMAPT: 12m Female vs. WT: 24m Female	-7.139	-19.64 to 5.365	No	ns	0.5041
		hMAPT: 12m Female vs. hMAPT: 24m Male	-0.2232	-2.437 to 1.991	No	ns	>0.9999				hMAPT: 12m Female vs. hMAPT: 24m Male	-3.689	-16.43 to 9.054	No	ns	0.9889
		hMAPT: 12m Female vs. hMAPT: 24m Female	-0.1857	-2.958 to 2.586	No	ns	>0.9999				hMAPT: 12m Female vs. hMAPT: 24m Female	-5.679	-25.54 to 14.18	No	ns	0.9261
		WT: 18m Male vs. WT: 18m Female	-1.688	-4.179 to 0.8039	No	ns	0.3136				WT: 18m Male vs. WT: 18m Female	-6.375	-20.88 to 8.125	No	ns	0.877
		WT: 18m Male vs. hMAPT: 18m Male	-0.2569	-2.219 to 1.705	No	ns	>0.9999				WT: 18m Male vs. hMAPT: 18m Male	1.08	-11.77 to 13.93	No	ns	>0.9999
		WT: 18m Male vs. hMAPT: 18m Female	-0.8363	-3.692 to 2.020	No	ns	0.9752				WT: 18m Male vs. hMAPT: 18m Female	-6.47	-36.92 to 23.98	No	ns	0.9981
		WT: 18m Male vs. WT: 24m Male	-0.4458	-1.595 to 0.7034	No	ns	0.9358				WT: 18m Male vs. WT: 24m Male	-0.9014	-11.74 to 9.941	No	ns	>0.9999
		WT: 18m Male vs. WT: 24m Female	-0.9315	-4.190 to 2.327	No	ns	0.9753				WT: 18m Male vs. WT: 24m Female	-6.602	-20.52 to 7.317	No	ns	0.8024
		WT: 18m Male vs. hMAPT: 24m Male	-0.75	-2.830 to 1.330	No	ns	0.9486				WT: 18m Male vs. hMAPT: 24m Male	-3.152	-17.32 to 11.02	No	ns	0.9997
		WT: 18m Male vs. hMAPT: 24m Female	-0.7125	-3.491 to 2.066	No	ns	0.974				WT: 18m Male vs. hMAPT: 24m Female	-5.142	-24.54 to 14.26	No	ns	0.9857
		WT: 18m Female vs. hMAPT: 18m Male	1.431	-1.247 to 4.108	No	ns	0.6524				WT: 18m Female vs. hMAPT: 18m Male	7.455	-6.888 to 21.80	No	ns	0.6898
		WT: 18m Female vs. hMAPT: 18m Female	0.8512	-2.348 to 4.051	No	ns	0.9971				WT: 18m Female vs. hMAPT: 18m Female	-0.09533	-30.56 to 30.37	No	ns	>0.9999
		WT: 18m Female vs. WT: 24m Male	1.242	-1.235 to 3.719	No	ns	0.6287				WT: 18m Female vs. WT: 24m Male	5.474	-7.542 to 18.49	No	ns	0.8168
		WT: 18m Female vs. WT: 24m Female	0.756	-2.736 to 4.248	No	ns	0.9996				WT: 18m Female vs. WT: 24m Female	-0.2268	-15.41 to 14.96	No	ns	>0.9999
		WT: 18m Female vs. hMAPT: 24m Male	0.9375	-1.812 to 3.687	No	ns	0.9782				WT: 18m Female vs. hMAPT: 24m Male	3.223	-12.18 to 18.63	No	ns	0.9998
		WT: 18m Female vs. hMAPT: 24m Female	0.975	-2.090 to 4.040	No	ns	0.9778				WT: 18m Female vs. hMAPT: 24m Female	1.233	-18.54 to 21.00	No	ns	>0.9999
		hMAPT: 18m Male vs. hMAPT: 18m Female	-0.5794	-3.546 to 2.387	No	ns	0.9997				hMAPT: 18m Male vs. hMAPT: 18m Female	-7.55	-38.07 to 22.97	No	ns	0.9913
		hMAPT: 18m Male vs. WT: 24m Male	-0.1889	-2.137 to 1.759	No	ns	>0.9999				hMAPT: 18m Male vs. WT: 24m Male	-1.981	-12.88 to 8.913	No	ns	0.9993
		hMAPT: 18m Male vs. WT: 24m Female	-0.6746	-3.995 to 2.645	No	ns	0.9995				hMAPT: 18m Male vs. WT: 24m Female	-7.682	-21.46 to 6.097	No	ns	0.5813
		hMAPT: 18m Male vs. hMAPT: 24m Male	-0.4931	-2.856 to 1.870	No	ns	0.9997				hMAPT: 18m Male vs. hMAPT: 24m Male	-4.232	-18.24 to 9.775	No	ns	0.9894
		hMAPT: 18m Male vs. hMAPT: 24m Female	-0.4556	-3.297 to 2.386	No	ns	>0.9999				hMAPT: 18m Male vs. hMAPT: 24m Female	-6.222	-25.77 to 13.32	No	ns	0.9326
		hMAPT: 18m Female vs. WT: 24m Male	0.3905	-2.480 to 3.261	No	ns	>0.9999				hMAPT: 18m Female vs. WT: 24m Male	5.569	-25.30 to 36.44	No	ns	0.999
		hMAPT: 18m Female vs. WT: 24m Female	-0.09524	-3.737 to 3.547	No	ns	>0.9999				hMAPT: 18m Female vs. WT: 24m Female	-0.1314	-30.60 to 30.34	No	ns	>0.9999
		hMAPT: 18m Female vs. hMAPT: 24m Male	0.08631	-2.928 to 3.100	No	ns	>0.9999				hMAPT: 18m Female vs. hMAPT: 24m Male	3.318	-27.13 to 33.76	No	ns	>0.9999
		hMAPT: 18m Female vs. hMAPT: 24m Female	0.1238	-3.150 to 3.398	No	ns	>0.9999				hMAPT: 18m Female vs. hMAPT: 24m Female	1.328	-29.90 to 32.56	No	ns	>0.9999
		WT: 24m Male vs. WT: 24m Female	-0.4857	-3.767 to 2.796	No	ns	>0.9999				WT: 24m Male vs. WT: 24m Female	-5.7	-18.08 to 6.678	No	ns	0.6955
		WT: 24m Male vs. hMAPT: 24m Male	-0.3042	-2.346 to 1.737	No	ns	>0.9999				WT: 24m Male vs. hMAPT: 24m Male	-2.251	-14.81 to 10.30	No	ns	0.9998
		WT: 24m Male vs. hMAPT: 24m Female	-0.2667	-3.134 to 2.601	No	ns	>0.9999				WT: 24m Male vs. hMAPT: 24m Female	-4.241	-24.66 to 16.18	No	ns	0.9834
		WT: 24m Female vs. hMAPT: 24m Male	0.1815	-3.169 to 3.532	No	ns	>0.9999				WT: 24m Female vs. hMAPT: 24m Male	3.449	-11.44 to 18.34	No	ns	0.9994
		WT: 24m Female vs. hMAPT: 24m Female	0.219	-3.332 to 3.770	No	ns	>0.9999				WT: 24m Female vs. hMAPT: 24m Female	1.46	-18.20 to 21.11	No	ns	>0.9999
		hMAPT: 24m Male vs. hMAPT: 24m Female	0.0375	-2.832 to 2.907	No	ns	>0.9999				hMAPT: 24m Male vs. hMAPT: 24m Female	-1.99	-21.65 to 17.67	No	ns	>0.9999
		Block 10									Block 10
		WT: 6m Male vs. WT: 6m Female	-0.4	-2.611 to 1.811	No	ns	>0.9999				WT: 6m Male vs. WT: 6m Female	-0.983	-8.742 to 6.776	No	ns	>0.9999
		WT: 6m Male vs. hMAPT: 6m Male	0.0881	-1.694 to 1.870	No	ns	>0.9999				WT: 6m Male vs. hMAPT: 6m Male	1.306	-21.13 to 23.75	No	ns	>0.9999
		WT: 6m Male vs. hMAPT: 6m Female	-0.4833	-2.134 to 1.167	No	ns	0.9929				WT: 6m Male vs. hMAPT: 6m Female	-0.5568	-9.166 to 8.053	No	ns	>0.9999
		WT: 6m Male vs. WT: 12m Male	-0.01667	-1.602 to 1.568	No	ns	>0.9999				WT: 6m Male vs. WT: 12m Male	1.004	-6.286 to 8.294	No	ns	>0.9999
		WT: 6m Male vs. WT: 12m Female	-0.3167	-2.147 to 1.514	No	ns	>0.9999				WT: 6m Male vs. WT: 12m Female	-4.131	-18.30 to 10.04	No	ns	0.992
		WT: 6m Male vs. hMAPT: 12m Male	-0.7056	-2.532 to 1.121	No	ns	0.926				WT: 6m Male vs. hMAPT: 12m Male	-10.51	-29.78 to 8.761	No	ns	0.4428
		WT: 6m Male vs. hMAPT: 12m Female	-0.7214	-2.996 to 1.554	No	ns	0.9778				WT: 6m Male vs. hMAPT: 12m Female	-2.848	-11.16 to 5.468	No	ns	0.9743
		WT: 6m Male vs. WT: 18m Male	-0.525	-3.332 to 2.282	No	ns	0.9998				WT: 6m Male vs. WT: 18m Male	-0.1815	-7.629 to 7.266	No	ns	>0.9999
		WT: 6m Male vs. WT: 18m Female	-0.9	-3.341 to 1.541	No	ns	0.943				WT: 6m Male vs. WT: 18m Female	-5.388	-19.93 to 9.155	No	ns	0.9201
		WT: 6m Male vs. hMAPT: 18m Male	-0.2056	-2.114 to 1.703	No	ns	>0.9999				WT: 6m Male vs. hMAPT: 18m Male	-0.6068	-17.67 to 16.46	No	ns	>0.9999
		WT: 6m Male vs. hMAPT: 18m Female	-0.4595	-2.593 to 1.674	No	ns	0.9995				WT: 6m Male vs. hMAPT: 18m Female	-2.018	-11.81 to 7.779	No	ns	0.9997
		WT: 6m Male vs. WT: 24m Male	-0.3167	-1.728 to 1.095	No	ns	0.9998				WT: 6m Male vs. WT: 24m Male	-2.393	-11.36 to 6.576	No	ns	0.9984
		WT: 6m Male vs. WT: 24m Female	0.1357	-1.206 to 1.478	No	ns	>0.9999				WT: 6m Male vs. WT: 24m Female	-2.864	-11.48 to 5.754	No	ns	0.9782
		WT: 6m Male vs. hMAPT: 24m Male	0.0375	-2.056 to 2.131	No	ns	>0.9999				WT: 6m Male vs. hMAPT: 24m Male	-0.6855	-15.12 to 13.75	No	ns	>0.9999
		WT: 6m Male vs. hMAPT: 24m Female	-0.2167	-2.328 to 1.895	No	ns	>0.9999				WT: 6m Male vs. hMAPT: 24m Female	-2.029	-11.40 to 7.346	No	ns	0.9987
		WT: 6m Female vs. hMAPT: 6m Male	0.4881	-1.843 to 2.819	No	ns	0.9999				WT: 6m Female vs. hMAPT: 6m Male	2.289	-19.45 to 24.03	No	ns	>0.9999
		WT: 6m Female vs. hMAPT: 6m Female	-0.08333	-2.344 to 2.178	No	ns	>0.9999				WT: 6m Female vs. hMAPT: 6m Female	0.4262	-8.665 to 9.518	No	ns	>0.9999
		WT: 6m Female vs. WT: 12m Male	0.3833	-1.856 to 2.622	No	ns	>0.9999				WT: 6m Female vs. WT: 12m Male	1.987	-6.048 to 10.02	No	ns	0.9995
		WT: 6m Female vs. WT: 12m Female	0.08333	-2.286 to 2.453	No	ns	>0.9999				WT: 6m Female vs. WT: 12m Female	-3.148	-17.50 to 11.20	No	ns	0.9997
		WT: 6m Female vs. hMAPT: 12m Male	-0.3056	-2.654 to 2.043	No	ns	>0.9999				WT: 6m Female vs. hMAPT: 12m Male	-9.528	-28.66 to 9.601	No	ns	0.5733
		WT: 6m Female vs. hMAPT: 12m Female	-0.3214	-2.952 to 2.310	No	ns	>0.9999				WT: 6m Female vs. hMAPT: 12m Female	-1.865	-10.73 to 6.999	No	ns	0.9998
		WT: 6m Female vs. WT: 18m Male	-0.125	-3.166 to 2.916	No	ns	>0.9999				WT: 6m Female vs. WT: 18m Male	0.8015	-7.350 to 8.953	No	ns	>0.9999
		WT: 6m Female vs. WT: 18m Female	-0.5	-3.261 to 2.261	No	ns	>0.9999				WT: 6m Female vs. WT: 18m Female	-4.405	-19.06 to 10.25	No	ns	0.9856
		WT: 6m Female vs. hMAPT: 18m Male	0.1944	-2.198 to 2.587	No	ns	>0.9999				WT: 6m Female vs. hMAPT: 18m Male	0.3762	-16.59 to 17.34	No	ns	>0.9999
		WT: 6m Female vs. hMAPT: 18m Female	-0.05952	-2.598 to 2.478	No	ns	>0.9999				WT: 6m Female vs. hMAPT: 18m Female	-1.035	-11.19 to 9.124	No	ns	>0.9999
		WT: 6m Female vs. WT: 24m Male	0.08333	-2.081 to 2.248	No	ns	>0.9999				WT: 6m Female vs. WT: 24m Male	-1.41	-10.88 to 8.064	No	ns	>0.9999
		WT: 6m Female vs. WT: 24m Female	0.5357	-1.604 to 2.675	No	ns	0.998				WT: 6m Female vs. WT: 24m Female	-1.881	-11.00 to 7.241	No	ns	0.9999
		WT: 6m Female vs. hMAPT: 24m Male	0.4375	-2.084 to 2.959	No	ns	>0.9999				WT: 6m Female vs. hMAPT: 24m Male	0.2975	-14.25 to 14.85	No	ns	>0.9999
		WT: 6m Female vs. hMAPT: 24m Female	0.1833	-2.311 to 2.677	No	ns	>0.9999				WT: 6m Female vs. hMAPT: 24m Female	-1.046	-10.75 to 8.661	No	ns	>0.9999
		hMAPT: 6m Male vs. hMAPT: 6m Female	-0.5714	-2.446 to 1.304	No	ns	0.9859				hMAPT: 6m Male vs. hMAPT: 6m Female	-1.863	-23.62 to 19.89	No	ns	>0.9999
		hMAPT: 6m Male vs. WT: 12m Male	-0.1048	-1.928 to 1.718	No	ns	>0.9999				hMAPT: 6m Male vs. WT: 12m Male	-0.302	-22.42 to 21.81	No	ns	>0.9999
		hMAPT: 6m Male vs. WT: 12m Female	-0.4048	-2.413 to 1.604	No	ns	>0.9999				hMAPT: 6m Male vs. WT: 12m Female	-5.437	-26.27 to 15.39	No	ns	0.9916
		hMAPT: 6m Male vs. hMAPT: 12m Male	-0.7937	-2.799 to 1.212	No	ns	0.9093				hMAPT: 6m Male vs. hMAPT: 12m Male	-11.82	-34.79 to 11.15	No	ns	0.581
		hMAPT: 6m Male vs. hMAPT: 12m Female	-0.8095	-3.190 to 1.571	No	ns	0.9676				hMAPT: 6m Male vs. hMAPT: 12m Female	-4.154	-25.88 to 17.57	No	ns	0.9889
		hMAPT: 6m Male vs. WT: 18m Male	-0.6131	-3.481 to 2.255	No	ns	0.9995				hMAPT: 6m Male vs. WT: 18m Male	-1.487	-23.65 to 20.67	No	ns	>0.9999
		hMAPT: 6m Male vs. WT: 18m Female	-0.9881	-3.520 to 1.543	No	ns	0.9269				hMAPT: 6m Male vs. WT: 18m Female	-6.694	-27.75 to 14.36	No	ns	0.9532
		hMAPT: 6m Male vs. hMAPT: 18m Male	-0.2937	-2.364 to 1.777	No	ns	>0.9999				hMAPT: 6m Male vs. hMAPT: 18m Male	-1.913	-23.91 to 20.08	No	ns	>0.9999
		hMAPT: 6m Male vs. hMAPT: 18m Female	-0.5476	-2.806 to 1.711	No	ns	0.9985				hMAPT: 6m Male vs. hMAPT: 18m Female	-3.324	-24.44 to 17.80	No	ns	0.9991
		hMAPT: 6m Male vs. WT: 24m Male	-0.4048	-2.118 to 1.308	No	ns	0.9988				hMAPT: 6m Male vs. WT: 24m Male	-3.699	-24.74 to 17.34	No	ns	0.9973
		hMAPT: 6m Male vs. WT: 24m Female	0.04762	-1.638 to 1.733	No	ns	>0.9999				hMAPT: 6m Male vs. WT: 24m Female	-4.17	-25.74 to 17.40	No	ns	0.9897
		hMAPT: 6m Male vs. hMAPT: 24m Male	-0.0506	-2.276 to 2.175	No	ns	>0.9999				hMAPT: 6m Male vs. hMAPT: 24m Male	-1.991	-23.01 to 19.03	No	ns	>0.9999
		hMAPT: 6m Male vs. hMAPT: 24m Female	-0.3048	-2.537 to 1.927	No	ns	>0.9999				hMAPT: 6m Male vs. hMAPT: 24m Female	-3.335	-25.05 to 18.38	No	ns	0.9984
		hMAPT: 6m Female vs. WT: 12m Male	0.4667	-1.232 to 2.166	No	ns	0.9965				hMAPT: 6m Female vs. WT: 12m Male	1.561	-7.238 to 10.36	No	ns	>0.9999
		hMAPT: 6m Female vs. WT: 12m Female	0.1667	-1.743 to 2.077	No	ns	>0.9999				hMAPT: 6m Female vs. WT: 12m Female	-3.574	-18.10 to 10.95	No	ns	0.9987
		hMAPT: 6m Female vs. hMAPT: 12m Male	-0.2222	-2.141 to 1.697	No	ns	>0.9999				hMAPT: 6m Female vs. hMAPT: 12m Male	-9.954	-29.16 to 9.255	No	ns	0.53
		hMAPT: 6m Female vs. hMAPT: 12m Female	-0.2381	-2.565 to 2.088	No	ns	>0.9999				hMAPT: 6m Female vs. hMAPT: 12m Female	-2.291	-11.79 to 7.209	No	ns	0.9983
		hMAPT: 6m Female vs. WT: 18m Male	-0.04167	-2.877 to 2.793	No	ns	>0.9999				hMAPT: 6m Female vs. WT: 18m Male	0.3753	-8.542 to 9.292	No	ns	>0.9999
		hMAPT: 6m Female vs. WT: 18m Female	-0.4167	-2.899 to 2.065	No	ns	>0.9999				hMAPT: 6m Female vs. WT: 18m Female	-4.832	-19.66 to 9.996	No	ns	0.9719
		hMAPT: 6m Female vs. hMAPT: 18m Male	0.2778	-1.714 to 2.270	No	ns	>0.9999				hMAPT: 6m Female vs. hMAPT: 18m Male	-0.05	-17.14 to 17.04	No	ns	>0.9999
		hMAPT: 6m Female vs. hMAPT: 18m Female	0.02381	-2.170 to 2.218	No	ns	>0.9999				hMAPT: 6m Female vs. hMAPT: 18m Female	-1.461	-12.08 to 9.156	No	ns	>0.9999
		hMAPT: 6m Female vs. WT: 24m Male	0.1667	-1.403 to 1.736	No	ns	>0.9999				hMAPT: 6m Female vs. WT: 24m Male	-1.836	-11.80 to 8.128	No	ns	>0.9999
		hMAPT: 6m Female vs. WT: 24m Female	0.619	-0.9196 to 2.158	No	ns	0.859				hMAPT: 6m Female vs. WT: 24m Female	-2.307	-12.02 to 7.408	No	ns	0.9986
		hMAPT: 6m Female vs. hMAPT: 24m Male	0.5208	-1.633 to 2.675	No	ns	0.9985				hMAPT: 6m Female vs. hMAPT: 24m Male	-0.1287	-14.86 to 14.60	No	ns	>0.9999
		hMAPT: 6m Female vs. hMAPT: 24m Female	0.2667	-1.916 to 2.449	No	ns	>0.9999				hMAPT: 6m Female vs. hMAPT: 24m Female	-1.472	-11.76 to 8.813	No	ns	>0.9999
		WT: 12m Male vs. WT: 12m Female	-0.3	-2.173 to 1.573	No	ns	>0.9999				WT: 12m Male vs. WT: 12m Female	-5.135	-19.37 to 9.102	No	ns	0.9601
		WT: 12m Male vs. hMAPT: 12m Male	-0.6889	-2.552 to 1.174	No	ns	0.9497				WT: 12m Male vs. hMAPT: 12m Male	-11.52	-30.72 to 7.686	No	ns	0.3552
		WT: 12m Male vs. hMAPT: 12m Female	-0.7048	-3.000 to 1.590	No	ns	0.985				WT: 12m Male vs. hMAPT: 12m Female	-3.852	-12.39 to 4.685	No	ns	0.8567
		WT: 12m Male vs. WT: 18m Male	-0.5083	-3.326 to 2.310	No	ns	>0.9999				WT: 12m Male vs. WT: 18m Male	-1.186	-8.925 to 6.554	No	ns	>0.9999
		WT: 12m Male vs. WT: 18m Female	-0.8833	-3.343 to 1.576	No	ns	0.9566				WT: 12m Male vs. WT: 18m Female	-6.392	-20.97 to 8.188	No	ns	0.8181
		WT: 12m Male vs. hMAPT: 18m Male	-0.1889	-2.130 to 1.752	No	ns	>0.9999				WT: 12m Male vs. hMAPT: 18m Male	-1.611	-18.62 to 15.40	No	ns	>0.9999
		WT: 12m Male vs. hMAPT: 18m Female	-0.4429	-2.602 to 1.716	No	ns	0.9998				WT: 12m Male vs. hMAPT: 18m Female	-3.022	-12.96 to 6.915	No	ns	0.9881
		WT: 12m Male vs. WT: 24m Male	-0.3	-1.782 to 1.182	No	ns	>0.9999				WT: 12m Male vs. WT: 24m Male	-3.397	-12.57 to 5.777	No	ns	0.971
		WT: 12m Male vs. WT: 24m Female	0.1524	-1.267 to 1.572	No	ns	>0.9999				WT: 12m Male vs. WT: 24m Female	-3.868	-12.69 to 4.951	No	ns	0.8729
		WT: 12m Male vs. hMAPT: 24m Male	0.05417	-2.068 to 2.176	No	ns	>0.9999				WT: 12m Male vs. hMAPT: 24m Male	-1.689	-16.17 to 12.79	No	ns	>0.9999
		WT: 12m Male vs. hMAPT: 24m Female	-0.2	-2.329 to 1.929	No	ns	>0.9999				WT: 12m Male vs. hMAPT: 24m Female	-3.033	-12.53 to 6.461	No	ns	0.9704
		WT: 12m Female vs. hMAPT: 12m Male	-0.3889	-2.425 to 1.648	No	ns	>0.9999				WT: 12m Female vs. hMAPT: 12m Male	-6.38	-26.56 to 13.80	No	ns	0.9835
		WT: 12m Female vs. hMAPT: 12m Female	-0.4048	-2.809 to 1.999	No	ns	>0.9999				WT: 12m Female vs. hMAPT: 12m Female	1.283	-13.18 to 15.75	No	ns	>0.9999
		WT: 12m Female vs. WT: 18m Male	-0.2083	-3.093 to 2.676	No	ns	>0.9999				WT: 12m Female vs. WT: 18m Male	3.95	-10.31 to 18.21	No	ns	0.9954
		WT: 12m Female vs. WT: 18m Female	-0.5833	-3.140 to 1.973	No	ns	0.9995				WT: 12m Female vs. WT: 18m Female	-1.257	-18.65 to 16.14	No	ns	>0.9999
		WT: 12m Female vs. hMAPT: 18m Male	0.1111	-1.987 to 2.209	No	ns	>0.9999				WT: 12m Female vs. hMAPT: 18m Male	3.524	-15.10 to 22.15	No	ns	>0.9999
		WT: 12m Female vs. hMAPT: 18m Female	-0.1429	-2.429 to 2.143	No	ns	>0.9999				WT: 12m Female vs. hMAPT: 18m Female	2.113	-12.82 to 17.05	No	ns	>0.9999
		WT: 12m Female vs. WT: 24m Male	-1e-10	-1.757 to 1.757	No	ns	>0.9999				WT: 12m Female vs. WT: 24m Male	1.738	-12.97 to 16.45	No	ns	>0.9999
		WT: 12m Female vs. WT: 24m Female	0.4524	-1.263 to 2.167	No	ns	0.9975				WT: 12m Female vs. WT: 24m Female	1.267	-13.28 to 15.82	No	ns	>0.9999
		WT: 12m Female vs. hMAPT: 24m Male	0.3542	-1.906 to 2.614	No	ns	>0.9999				WT: 12m Female vs. hMAPT: 24m Male	3.446	-13.88 to 20.78	No	ns	>0.9999
		WT: 12m Female vs. hMAPT: 24m Female	0.1	-2.143 to 2.343	No	ns	>0.9999				WT: 12m Female vs. hMAPT: 24m Female	2.102	-12.60 to 16.80	No	ns	>0.9999
		hMAPT: 12m Male vs. hMAPT: 12m Female	-0.01587	-2.417 to 2.385	No	ns	>0.9999				hMAPT: 12m Male vs. hMAPT: 12m Female	7.663	-11.51 to 26.84	No	ns	0.798
		hMAPT: 12m Male vs. WT: 18m Male	0.1806	-2.699 to 3.060	No	ns	>0.9999				hMAPT: 12m Male vs. WT: 18m Male	10.33	-8.896 to 29.56	No	ns	0.47
		hMAPT: 12m Male vs. WT: 18m Female	-0.1944	-2.742 to 2.353	No	ns	>0.9999				hMAPT: 12m Male vs. WT: 18m Female	5.123	-15.15 to 25.40	No	ns	0.9972
		hMAPT: 12m Male vs. hMAPT: 18m Male	0.5	-1.603 to 2.603	No	ns	0.998				hMAPT: 12m Male vs. hMAPT: 18m Male	9.904	-11.30 to 31.10	No	ns	0.7598
		hMAPT: 12m Male vs. hMAPT: 18m Female	0.246	-2.036 to 2.528	No	ns	>0.9999				hMAPT: 12m Male vs. hMAPT: 18m Female	8.494	-10.68 to 27.67	No	ns	0.7414
		hMAPT: 12m Male vs. WT: 24m Male	0.3889	-1.381 to 2.158	No	ns	0.999				hMAPT: 12m Male vs. WT: 24m Male	8.119	-10.94 to 27.17	No	ns	0.7782
		hMAPT: 12m Male vs. WT: 24m Female	0.8413	-0.9155 to 2.598	No	ns	0.6712				hMAPT: 12m Male vs. WT: 24m Female	7.647	-11.51 to 26.81	No	ns	0.8069
		hMAPT: 12m Male vs. hMAPT: 24m Male	0.7431	-1.505 to 2.991	No	ns	0.9779				hMAPT: 12m Male vs. hMAPT: 24m Male	9.826	-10.41 to 30.06	No	ns	0.7399
		hMAPT: 12m Male vs. hMAPT: 24m Female	0.4889	-1.775 to 2.752	No	ns	0.9986				hMAPT: 12m Male vs. hMAPT: 24m Female	8.482	-10.79 to 27.75	No	ns	0.7125
		hMAPT: 12m Female vs. WT: 18m Male	0.1964	-2.858 to 3.251	No	ns	>0.9999				hMAPT: 12m Female vs. WT: 18m Male	2.666	-5.986 to 11.32	No	ns	0.9886
		hMAPT: 12m Female vs. WT: 18m Female	-0.1786	-2.959 to 2.601	No	ns	>0.9999				hMAPT: 12m Female vs. WT: 18m Female	-2.541	-17.31 to 12.23	No	ns	>0.9999
		hMAPT: 12m Female vs. hMAPT: 18m Male	0.5159	-1.925 to 2.957	No	ns	0.9996				hMAPT: 12m Female vs. hMAPT: 18m Male	2.241	-14.80 to 19.28	No	ns	>0.9999
		hMAPT: 12m Female vs. hMAPT: 18m Female	0.2619	-2.308 to 2.832	No	ns	>0.9999				hMAPT: 12m Female vs. hMAPT: 18m Female	0.8302	-9.628 to 11.29	No	ns	>0.9999
		hMAPT: 12m Female vs. WT: 24m Male	0.4048	-1.843 to 2.653	No	ns	0.9999				hMAPT: 12m Female vs. WT: 24m Male	0.4551	-9.343 to 10.25	No	ns	>0.9999
		hMAPT: 12m Female vs. WT: 24m Female	0.8571	-1.389 to 3.104	No	ns	0.8739				hMAPT: 12m Female vs. WT: 24m Female	-0.01619	-9.526 to 9.494	No	ns	>0.9999
		hMAPT: 12m Female vs. hMAPT: 24m Male	0.7589	-1.791 to 3.309	No	ns	0.9921				hMAPT: 12m Female vs. hMAPT: 24m Male	2.162	-12.50 to 16.83	No	ns	>0.9999
		hMAPT: 12m Female vs. hMAPT: 24m Female	0.5048	-2.039 to 3.049	No	ns	0.9997				hMAPT: 12m Female vs. hMAPT: 24m Female	0.8188	-9.261 to 10.90	No	ns	>0.9999
		WT: 18m Male vs. WT: 18m Female	-0.375	-3.521 to 2.771	No	ns	>0.9999				WT: 18m Male vs. WT: 18m Female	-5.207	-19.82 to 9.403	No	ns	0.9416
		WT: 18m Male vs. hMAPT: 18m Male	0.3194	-2.585 to 3.224	No	ns	>0.9999				WT: 18m Male vs. hMAPT: 18m Male	-0.4253	-17.46 to 16.61	No	ns	>0.9999
		WT: 18m Male vs. hMAPT: 18m Female	0.06548	-2.927 to 3.058	No	ns	>0.9999				WT: 18m Male vs. hMAPT: 18m Female	-1.836	-11.85 to 8.182	No	ns	>0.9999
		WT: 18m Male vs. WT: 24m Male	0.2083	-2.584 to 3.001	No	ns	>0.9999				WT: 18m Male vs. WT: 24m Male	-2.211	-11.47 to 7.044	No	ns	0.9995
		WT: 18m Male vs. WT: 24m Female	0.6607	-2.132 to 3.453	No	ns	0.9964				WT: 18m Male vs. WT: 24m Female	-2.683	-11.61 to 6.244	No	ns	0.9904
		WT: 18m Male vs. hMAPT: 24m Male	0.5625	-2.418 to 3.543	No	ns	>0.9999				WT: 18m Male vs. hMAPT: 24m Male	-0.504	-15.01 to 14.00	No	ns	>0.9999
		WT: 18m Male vs. hMAPT: 24m Female	0.3083	-2.660 to 3.277	No	ns	>0.9999				WT: 18m Male vs. hMAPT: 24m Female	-1.848	-11.46 to 7.761	No	ns	0.9997
		WT: 18m Female vs. hMAPT: 18m Male	0.6944	-1.888 to 3.277	No	ns	0.996				WT: 18m Female vs. hMAPT: 18m Male	4.782	-13.96 to 23.52	No	ns	0.9974
		WT: 18m Female vs. hMAPT: 18m Female	0.4405	-2.260 to 3.141	No	ns	>0.9999				WT: 18m Female vs. hMAPT: 18m Female	3.371	-11.79 to 18.53	No	ns	0.9994
		WT: 18m Female vs. WT: 24m Male	0.5833	-1.831 to 2.998	No	ns	0.9976				WT: 18m Female vs. WT: 24m Male	2.996	-11.94 to 17.93	No	ns	0.9998
		WT: 18m Female vs. WT: 24m Female	1.036	-1.372 to 3.443	No	ns	0.8083				WT: 18m Female vs. WT: 24m Female	2.524	-12.31 to 17.36	No	ns	>0.9999
		WT: 18m Female vs. hMAPT: 24m Male	0.9375	-1.747 to 3.622	No	ns	0.9739				WT: 18m Female vs. hMAPT: 24m Male	4.703	-12.71 to 22.12	No	ns	0.9975
		WT: 18m Female vs. hMAPT: 24m Female	0.6833	-1.986 to 3.353	No	ns	0.997				WT: 18m Female vs. hMAPT: 24m Female	3.359	-11.64 to 18.36	No	ns	0.999
		hMAPT: 18m Male vs. hMAPT: 18m Female	-0.254	-2.582 to 2.074	No	ns	>0.9999				hMAPT: 18m Male vs. hMAPT: 18m Female	-1.411	-18.57 to 15.74	No	ns	>0.9999
		hMAPT: 18m Male vs. WT: 24m Male	-0.1111	-1.972 to 1.750	No	ns	>0.9999				hMAPT: 18m Male vs. WT: 24m Male	-1.786	-18.77 to 15.20	No	ns	>0.9999
		hMAPT: 18m Male vs. WT: 24m Female	0.3413	-1.514 to 2.196	No	ns	0.9996				hMAPT: 18m Male vs. WT: 24m Female	-2.257	-19.30 to 14.79	No	ns	>0.9999
		hMAPT: 18m Male vs. hMAPT: 24m Male	0.2431	-2.054 to 2.540	No	ns	>0.9999				hMAPT: 18m Male vs. hMAPT: 24m Male	-0.07868	-18.77 to 18.61	No	ns	>0.9999
		hMAPT: 18m Male vs. hMAPT: 24m Female	-0.01111	-2.320 to 2.297	No	ns	>0.9999				hMAPT: 18m Male vs. hMAPT: 24m Female	-1.422	-18.61 to 15.77	No	ns	>0.9999
		hMAPT: 18m Female vs. WT: 24m Male	0.1429	-1.955 to 2.240	No	ns	>0.9999				hMAPT: 18m Female vs. WT: 24m Male	-0.3751	-11.23 to 10.48	No	ns	>0.9999
		hMAPT: 18m Female vs. WT: 24m Female	0.5952	-1.496 to 2.686	No	ns	0.9822				hMAPT: 18m Female vs. WT: 24m Female	-0.8464	-11.47 to 9.782	No	ns	>0.9999
		hMAPT: 18m Female vs. hMAPT: 24m Male	0.497	-1.952 to 2.946	No	ns	0.9999				hMAPT: 18m Female vs. hMAPT: 24m Male	1.332	-13.74 to 16.40	No	ns	>0.9999
		hMAPT: 18m Female vs. hMAPT: 24m Female	0.2429	-2.202 to 2.687	No	ns	>0.9999				hMAPT: 18m Female vs. hMAPT: 24m Female	-0.01143	-11.05 to 11.03	No	ns	>0.9999
		WT: 24m Male vs. WT: 24m Female	0.4524	-0.7370 to 1.642	No	ns	0.9583				WT: 24m Male vs. WT: 24m Female	-0.4713	-10.48 to 9.533	No	ns	>0.9999
		WT: 24m Male vs. hMAPT: 24m Male	0.3542	-1.693 to 2.402	No	ns	>0.9999				WT: 24m Male vs. hMAPT: 24m Male	1.707	-13.13 to 16.55	No	ns	>0.9999
		WT: 24m Male vs. hMAPT: 24m Female	0.1	-1.997 to 2.197	No	ns	>0.9999				WT: 24m Male vs. hMAPT: 24m Female	0.3637	-10.06 to 10.79	No	ns	>0.9999
		WT: 24m Female vs. hMAPT: 24m Male	-0.09821	-2.128 to 1.932	No	ns	>0.9999				WT: 24m Female vs. hMAPT: 24m Male	2.179	-12.56 to 16.91	No	ns	>0.9999
		WT: 24m Female vs. hMAPT: 24m Female	-0.3524	-2.479 to 1.774	No	ns	0.9995				WT: 24m Female vs. hMAPT: 24m Female	0.835	-9.423 to 11.09	No	ns	>0.9999
		hMAPT: 24m Male vs. hMAPT: 24m Female	-0.2542	-2.668 to 2.160	No	ns	>0.9999				hMAPT: 24m Male vs. hMAPT: 24m Female	-1.344	-16.24 to 13.56	No	ns	>0.9999

## Sheet: Table S2 
2-1A: NeuN Near Infrared Immunofluorescence
Hp	WT Animals	Age	Below threshold?	P value	Mean of WT Male	Mean of WT Female	Difference	SE of difference	t ratio	df	Adjusted P Value		Cx	WT Animals	Age	Below threshold?	P value	Mean of WT Male	Mean of WT Female	Difference	SE of difference	t ratio	df	Adjusted P Value
		6 Months	No	0.43704	2057	1733	324.4	396.6	0.818	8	0.821585				6 Months	No	0.979495	2637	2648	-11.03	416	0.02652	8	0.979495
		12 Months	No	0.815618	2247	2161	86.03	357	0.241	8	0.883251				12 Months	No	0.732164	2110	2264	-154	434.6	0.3544	8	0.928264
		24 Months	No	0.658315	1766	1917	-150.8	326.7	0.4617	7	0.883251				24 Months	No	0.578006	2724	2419	305.3	523.4	0.5833	7	0.924852
	hMAPT Animals	Age	Below threshold?	P value	Mean of hMAPT Male	Mean of hMAPT Female	Difference	SE of difference	t ratio	df	Adjusted P Value			hMAPT Animals	Age	Below threshold?	P value	Mean of hMAPT Male	Mean of hMAPT Female	Difference	SE of difference	t ratio	df	Adjusted P Value
		6 Months	No	0.504881	2108	1866	241.3	345.7	0.6981	8	0.878625				6 Months	No	0.569891	2590	2319	270.7	456.9	0.5925	8	0.920433
		12 Months	No	0.989823	1774	1770	4.016	307	0.01308	10	0.989823				12 Months	No	0.736866	2246	2104	142	410.9	0.3455	10	0.920433
		24 Months	No	0.533043	1642	1811	-168.9	261.6	0.6456	10	0.878625				24 Months	No	0.651402	2153	2308	-155.1	333	0.4657	10	0.920433
2-1B: NeuN Western Blot
Hp	WT Animals	Age	Below threshold?	P value	Mean of WT Female	Mean of WT Male	Difference	SE of difference	t ratio	df	Adjusted P Value
		6 Months	No	0.517093	0.6657	0.5548	0.1108	0.1611	0.6881	6	0.766801
		12 Months	No	0.718323	0.5873	0.5241	0.0632	0.1671	0.3782	6	0.766801
		24 Months	No	0.156245	0.519	0.7823	-0.2632	0.1624	1.621	6	0.399313
	hMAPT Animals	Age	Discovery?	P value	Mean of hMAPT Female	Mean of hMAPT Male	Difference	SE of difference	t ratio	df	q value
		6 Months	No	0.991367	0.4966	0.4985	-0.001935	0.1716	0.01128	6	>0.999999
		12 Months	No	0.462869	0.7181	0.5538	0.1643	0.2096	0.784	6	0.947983
		24 Months	No	0.625731	0.5449	0.6365	-0.09154	0.1781	0.5138	6	0.947983
2-2A: MAP2 Western Blot
Hp	WT Animals	Age	Below threshold?	P value	Mean of WT Female	Mean of WT Male	Difference	SE of difference	t ratio	df	Adjusted P Value
		6 Months	No	0.848835	0.177	0.1963	-0.01934	0.09721	0.199	6	0.989307
		12 Months	No	0.86263	0.1571	0.1779	-0.02079	0.1151	0.1806	6	0.989307
		24 Months	No	0.779689	0.1853	0.1546	0.03067	0.1048	0.2926	6	0.989307
	hMAPT Animals	Age	Discovery?	P value	Mean of hMAPT Female	Mean of hMAPT Male	Difference	SE of difference	t ratio	df	q value
		6 Months	No	0.647763	0.1607	0.1957	-0.035	0.07281	0.4807	6	0.654241
		12 Months	No	0.272247	0.1785	0.1123	0.06614	0.05472	1.209	6	0.654241
		24 Months	No	0.618257	0.1639	0.1256	0.03831	0.07294	0.5252	6	0.654241
2-3A: Beta III Tubulin Western Blot
Hp	WT Animals	Age	Below threshold?	P value	Mean of WT Female	Mean of WT Male	Difference	SE of difference	t ratio	df	Adjusted P Value
		6 Months	No	0.817742	1.127	1.103	0.02478	0.1029	0.2408	6	0.893746
		12 Months	No	0.177862	1.155	0.9621	0.1933	0.1266	1.526	6	0.444309
		24 Months	No	0.674034	1.131	1.063	0.06768	0.1532	0.4419	6	0.893746
	hMAPT Animals	Age	Discovery?	P value	Mean of hMAPT Female	Mean of hMAPT Male	Difference	SE of difference	t ratio	df	q value
		6 Months	No	0.480817	1.074	1.025	0.0492	0.06548	0.7514	6	0.728437
		12 Months	No	0.94331	1.071	1.082	-0.01138	0.1535	0.07414	6	0.952743
		24 Months	No	0.212774	1.138	0.9615	0.1763	0.1265	1.394	6	0.644704
2-4A: Synapsin 1 Near Infrared Immunofluorescence
Hp	WT Animals	Age	Below threshold?	P value	Mean of WT Male	Mean of WT Female	Difference	SE of difference	t ratio	df	Adjusted P Value		Cx	WT Animals	Age	Below threshold?	P value	Mean of WT Male	Mean of WT Female	Difference	SE of difference	t ratio	df	Adjusted P Value
		6 Months	No	0.763206	8074	7539	534.8	1716	0.3117	8	0.986723				6 Months	No	0.422938	8066	9223	-1157	1370	0.8445	8	0.666999
		12 Months	No	0.955303	9992	9887	105.2	1819	0.05783	8	0.986723				12 Months	No	0.636084	7439	6848	590.8	1201	0.4918	8	0.666999
		24 Months	No	0.792635	7233	7533	-299.8	1098	0.2731	7	0.986723				24 Months	No	0.110741	9559	6854	2705	1482	1.825	7	0.29679
	hMAPT Animals	Age	Below threshold?	P value	Mean of hMAPT Male	Mean of hMAPT Female	Difference	SE of difference	t ratio	df	Adjusted P Value			hMAPT Animals	Age	Below threshold?	P value	Mean of hMAPT Male	Mean of hMAPT Female	Difference	SE of difference	t ratio	df	Adjusted P Value
		6 Months	No	0.428591	6366	5491	875.7	1050	0.8338	8	0.587306				6 Months	No	0.564938	6803	6127	676	1126	0.6003	8	0.616412
		12 Months	No	0.357587	7535	8516	-981.2	1017	0.9644	10	0.587306				12 Months	No	0.380655	7670	8451	-781	851.5	0.9171	10	0.616412
		24 Months	No	0.236056	8255	6946	1309	1039	1.261	10	0.554155				24 Months	No	0.179808	8125	6707	1418	983.5	1.442	10	0.448246
2-4B: Synapsin 1 Western Blot
Hp	WT Animals	Age	Below threshold?	P value	Mean of WT Female	Mean of WT Male	Difference	SE of difference	t ratio	df	Adjusted P Value
		6 Months	No	0.39496	2.326	2.627	-0.3016	0.3292	0.9161	6	0.653464
		12 Months	No	0.773333	1.99	2.061	-0.07142	0.237	0.3013	6	0.773333
		24 Months	No	0.297603	2.118	2.369	-0.2512	0.2161	1.162	5	0.653464
	hMAPT Animals	Age	Below threshold?	P value	Mean of hMAPT Female	Mean of hMAPT Male	Difference	SE of difference	t ratio	df	Adjusted P Value
		6 Months	No	0.102215	2.484	2.089	0.3952	0.2051	1.927	6	0.276368
		12 Months	No	0.807888	2.234	2.133	0.101	0.3974	0.2541	6	0.95014
		24 Months	No	0.776706	2.29	2.244	0.04604	0.1552	0.2967	6	0.95014
2-5A: PSD-95 Near Infrared Immunofluorescence
Hp	WT Animals	Age	Below threshold?	P value	Mean of WT Male	Mean of WT Female	Difference	SE of difference	t ratio	df	Adjusted P Value		Cx	WT Animals	Age	Below threshold?	P value	Mean of WT Male	Mean of WT Female	Difference	SE of difference	t ratio	df	Adjusted P Value
		6 Months	No	0.807241	1046	1098	-52.2	207	0.2522	8	0.807241				6 Months	No	0.664314	982	1058	-76.08	168.9	0.4505	8	0.664314
		12 Months	No	0.105589	1205	839.9	365.5	200.4	1.824	8	0.284496				12 Months	No	0.092775	1185	817.9	367.4	192.5	1.908	8	0.253302
		24 Months	No	0.172708	925.4	668.6	256.8	169.1	1.518	7	0.315588				24 Months	No	0.204785	847.6	626.1	221.5	158.4	1.398	7	0.367634
	hMAPT Animals	Age	Below threshold?	P value	Mean of hMAPT Male	Mean of hMAPT Female	Difference	SE of difference	t ratio	df	Adjusted P Value			hMAPT Animals	Age	Below threshold?	P value	Mean of hMAPT Male	Mean of hMAPT Female	Difference	SE of difference	t ratio	df	Adjusted P Value
		6 Months	No	0.518523	1158	1022	136.8	201.3	0.6797	7	0.76818				6 Months	No	0.492658	1151	997.5	153.4	212	0.7238	7	0.669927
		12 Months	No	0.105164	679	965.5	-286.4	156.8	1.827	8	0.283478				12 Months	No	0.10663	683.2	994.8	-311.5	171.4	1.818	8	0.286993
		24 Months	No	0.533152	1024	869.9	153.8	236.2	0.6512	8	0.76818				24 Months	No	0.42548	1023	815.6	207.8	247.4	0.8397	8	0.669927
2-5B: PSD-95 Western Blot
Hp	WT Animals	Age	Below threshold?	P value	Mean of WT Female	Mean of WT Male	Difference	SE of difference	t ratio	df	Adjusted P Value
		6 Months	No	0.940864	0.6202	0.638	-0.01785	0.2308	0.07734	6	0.992838
		12 Months	No	0.915373	0.6301	0.6079	0.02219	0.2002	0.1108	6	0.992838
		24 Months	No	0.149799	0.616	1.013	-0.397	0.2404	1.651	6	0.385439
	hMAPT Animals	Age	Below threshold?	P value	Mean of hMAPT Female	Mean of hMAPT Male	Difference	SE of difference	t ratio	df	Adjusted P Value
		6 Months	No	0.945713	0.4645	0.4778	-0.01334	0.188	0.07099	6	0.945713
		12 Months	No	0.444402	0.6267	0.8211	-0.1944	0.2376	0.8184	6	0.828493
		24 Months	No	0.51692	0.5852	0.7385	-0.1532	0.2226	0.6884	6	0.828493
2-6A: IBA1 Near Infrared Immunofluorescence
Hp	WT Animals	Age	Below threshold?	P value	Mean of WT Male	Mean of WT Female	Difference	SE of difference	t ratio	df	Adjusted P Value		Cx	WT Animals	Age	Below threshold?	P value	Mean of WT Male	Mean of WT Female	Difference	SE of difference	t ratio	df	Adjusted P Value
		6 Months	No	0.368395	701.5	542.9	158.5	163	0.9724	6	0.748037				6 Months	No	0.285679	624.5	467.8	156.7	133.8	1.172	6	0.635515
		12 Months	No	0.646801	476.4	432.5	43.93	91.12	0.4821	6	0.875251				12 Months	No	0.764567	396.4	370	26.44	84.36	0.3134	6	0.861534
		24 Months	No	0.710164	706.2	667.5	38.69	99.25	0.3898	6	0.875251				24 Months	No	0.62789	605.1	553.7	51.37	100.6	0.5106	6	0.861534
	hMAPT Animals	Age	Below threshold?	P value	Mean of hMAPT Male	Mean of hMAPT Female	Difference	SE of difference	t ratio	df	Adjusted P Value			hMAPT Animals	Age	Below threshold?	P value	Mean of hMAPT Male	Mean of hMAPT Female	Difference	SE of difference	t ratio	df	Adjusted P Value
		6 Months	No	0.02143	525.8	269.9	255.9	96.79	2.644	12	0.062922				6 Months	No	0.064244	502.1	287.5	214.6	106.1	2.022	13	0.064244
		12 Months	No	0.0584	486.3	680.8	-194.5	94.95	2.049	15	0.062922				12 Months	No	0.028497	399.2	559.2	-160	66.01	2.423	15	0.061753
		24 Months	No	0.023083	488.5	795.7	-307.2	114.6	2.68	10	0.062922				24 Months	No	0.021023	345.5	560.6	-215.1	78.67	2.735	10	0.061753
2-6B: IBA1 Western Blot
Hp	WT Animals	Age	Below threshold?	P value	Mean of WT Female	Mean of WT Male	Difference	SE of difference	t ratio	df	Adjusted P Value
		6 Months	No	0.636977	0.06561	0.07448	-0.008865	0.01784	0.4968	6	0.868214
		12 Months	No	0.277698	0.09233	0.07235	0.01998	0.01674	1.194	6	0.623161
		24 Months	No	0.969407	0.08888	0.08969	-0.000812	0.02031	0.03998	6	0.969407
	hMAPT Animals	Age	Below threshold?	P value	Mean of hMAPT Female	Mean of hMAPT Male	Difference	SE of difference	t ratio	df	Adjusted P Value
		6 Months	No	0.442387	0.05689	0.07079	-0.01391	0.01691	0.8222	6	0.689068
		12 Months	No	0.107285	0.08786	0.06235	0.02551	0.01348	1.892	6	0.288561
		24 Months	No	0.902099	0.07556	0.0732	0.002364	0.01842	0.1283	6	0.902099
2-7A: GFAP Near Infrared Immunofluorescence
Hp	WT Animals	Age	Below threshold?	P value	Mean of WT Male	Mean of WT Female	Difference	SE of difference	t ratio	df	Adjusted P Value		Cx	WT Animals	Age	Below threshold?	P value	Mean of WT Male	Mean of WT Female	Difference	SE of difference	t ratio	df	Adjusted P Value
		6 Months	No	0.738699	3776	3562	213.7	611.5	0.3494	6	0.982159				6 Months	No	0.426323	1219	1062	157.1	184.2	0.8531	6	0.8112
		12 Months	No	0.77113	3515	3759	-244.4	803.1	0.3044	6	0.982159				12 Months	No	0.512705	1104	1272	-168.2	241.8	0.6956	6	0.8112
		24 Months	No	0.753931	4182	4034	148.3	452	0.3282	6	0.982159				24 Months	No	0.755826	1416	1350	66.08	203	0.3255	6	0.8112
	hMAPT Animals	Age	Below threshold?	P value	Mean of hMAPT Male	Mean of hMAPT Female	Difference	SE of difference	t ratio	df	Adjusted P Value			hMAPT Animals	Age	Below threshold?	P value	Mean of hMAPT Male	Mean of hMAPT Female	Difference	SE of difference	t ratio	df	Adjusted P Value
		6 Months	No	0.432541	2388	2115	272.8	336.8	0.81	13	0.432541				6 Months	No	0.37362	739.8	574.7	165.1	179.1	0.9214	13	0.607648
		12 Months	No	0.153318	3131	2505	626.1	416.2	1.504	15	0.28313				12 Months	No	0.745813	899.7	937.9	-38.23	115.8	0.3302	15	0.745813
		24 Months	Yes	0.011711	3107	4030	-923.2	300.1	3.076	10	0.034724				24 Months	No	0.021706	977.5	1328	-350.7	129.1	2.716	10	0.063716
2-7B: GFAP Western Blot
Hp	WT Animals	Age	Below threshold?	P value	Mean of WT Female	Mean of WT Male	Difference	SE of difference	t ratio	df	Adjusted P Value
		6 Months	No	0.76669	1.249	1.208	0.041	0.132	0.3105	6	0.977058
		12 Months	No	0.805641	1.338	1.273	0.06536	0.2541	0.2572	6	0.977058
		24 Months	No	0.715853	1.877	1.99	-0.1137	0.2979	0.3817	6	0.977058
	hMAPT Animals	Age	Below threshold?	P value	Mean of hMAPT Female	Mean of hMAPT Male	Difference	SE of difference	t ratio	df	Adjusted P Value
		6 Months	No	0.406098	1.314	1.118	0.1952	0.2185	0.8933	6	0.771428
		12 Months	No	0.388578	1.4	1.168	0.2323	0.2499	0.9293	6	0.771428
		24 Months	No	0.793629	1.552	1.605	-0.05353	0.1957	0.2735	6	0.793629
2-8A: MBP Near Infrared Immunofluorescence
Hp	WT Animals	Age	Below threshold?	P value	Mean of WT Male	Mean of WT Female	Difference	SE of difference	t ratio	df	Adjusted P Value		Cx	WT Animals	Age	Below threshold?	P value	Mean of WT Male	Mean of WT Female	Difference	SE of difference	t ratio	df	Adjusted P Value
		6 Months	No	0.538429	505.8	570.6	-64.87	100.9	0.6426	8	0.855517				6 Months	No	0.50172	564	637.6	-73.52	104.5	0.7035	8	0.751717
		12 Months	No	0.69678	655.9	549.7	106.2	262.9	0.404	8	0.855517				12 Months	No	0.742966	727.8	617.8	110	324	0.3395	8	0.751717
		24 Months	No	0.475266	516.6	406.9	109.7	145.4	0.7543	7	0.855517				24 Months	No	0.343643	580.3	420.8	159.5	157.1	1.016	7	0.717238
	hMAPT Animals	Age	Below threshold?	P value	Mean of hMAPT Male	Mean of hMAPT Female	Difference	SE of difference	t ratio	df	Adjusted P Value			hMAPT Animals	Age	Below threshold?	P value	Mean of hMAPT Male	Mean of hMAPT Female	Difference	SE of difference	t ratio	df	Adjusted P Value
		6 Months	No	0.447914	607.5	487	120.5	149.9	0.8039	7	0.447914				6 Months	No	0.466086	662.6	539.7	122.9	159.5	0.7707	7	0.518115
		12 Months	No	0.200146	386.5	552.9	-166.4	119.2	1.396	8	0.360234				12 Months	No	0.305821	467.7	636.2	-168.5	154	1.094	8	0.518115
		24 Months	No	0.05805	809.3	408	401.3	181.6	2.21	8	0.164235				24 Months	No	0.04275	919.3	382.6	536.7	223	2.406	8	0.122845
2-8B: MBP Western Blot
Hp	WT Animals	Age	Below threshold?	P value	Mean of WT Female	Mean of WT Male	Difference	SE of difference	t ratio	df	Adjusted P Value
		6 Months	No	0.792675	0.7237	0.6299	0.09375	0.3411	0.2748	6	0.904658
		12 Months	No	0.502443	0.7546	0.6195	0.1351	0.1895	0.7133	6	0.876823
		24 Months	No	0.691225	0.6796	0.7844	-0.1049	0.2515	0.4169	6	0.904658
	hMAPT Animals	Age	Below threshold?	P value	Mean of hMAPT Female	Mean of hMAPT Male	Difference	SE of difference	t ratio	df	Adjusted P Value
		6 Months	No	0.695436	0.6985	0.8531	-0.1546	0.3727	0.4149	5	0.907241
		12 Months	No	0.229638	0.5459	0.3056	0.2403	0.1797	1.337	6	0.542823
		24 Months	No	0.84328	0.4343	0.4975	-0.06322	0.3063	0.2064	6	0.907241

## Sheet: Table S3
3-1A: Tau5 Western Blot
Hp	WT Animals	Age	Below threshold?	P value	Mean of WT Female	Mean of WT Male	Difference	SE of difference	t ratio	df	Adjusted P Value
		6 Months	No	0.125848	5.05	3.65	1.399	0.6645	2.106	3	0.332025
		12 Months	No	0.378444	4.286	3.54	0.7465	0.6653	1.122	2	0.580999
		24 Months	No	0.352697	3.447	2.819	0.6279	0.3884	1.616	3	0.580999
	hMAPT Animals	Age	Below threshold?	P value	Mean of hMAPT Female	Mean of hMAPT Male	Difference	SE of difference	t ratio	df	Adjusted P Value
		6 Months	No	0.081367	4.338	2.763	1.575	0.6091	2.586	3	0.224777
		12 Months	No	0.450389	5.3	3.452	1.848	1.58	1.169	2	0.450389
		24 Months	No	0.085375	5.914	3.973	1.941	0.2619	7.412	2	0.224777
3-2A: 3R Tau Western Blot
Hp	WT Animals	Age	Below threshold?	P value	Mean of WT Female	Mean of WT Male	Difference	SE of difference	t ratio	df	Adjusted P Value
		6 Months	No	0.294634	0.003584	0.00232	0.001264	0.00108	1.17	5	0.649051
		12 Months	No	0.387391	0.003523	0.002858	0.000665	0.0007136	0.9318	6	0.649051
		24 Months	No	0.922343	0.00277	0.00272	5.005e-05	0.0004923	0.1017	6	0.922343
	hMAPT Animals	Age	Below threshold?	P value	Mean of hMAPT Female	Mean of hMAPT Male	Difference	SE of difference	t ratio	df	Adjusted P Value
		6 Months	No	0.583651	0.07485	0.08536	-0.01051	0.01815	0.579	6	0.826654
		12 Months	No	0.87012	0.07419	0.07816	-0.003965	0.02324	0.1706	6	0.87012
		24 Months	No	0.391064	0.07352	0.06085	0.01267	0.01386	0.9141	7	0.774205
3-3A: 4R Tau Western Blot
Hp	WT Animals	Age	Below threshold?	P value	Mean of WT Female	Mean of WT Male	Difference	SE of difference	t ratio	df	Adjusted P Value
		6 Months	No	0.24123	0.1265	0.196	-0.06952	0.05231	1.329	5	0.563152
		12 Months	No	0.371621	0.1167	0.17	-0.05329	0.0552	0.9654	6	0.605139
		24 Months	No	0.920351	0.1617	0.1696	-0.007922	0.07597	0.1043	6	0.920351
		Age	Below threshold?	P value	Mean of hMAPT Female	Mean of hMAPT Male	Difference	SE of difference	t ratio	df	Adjusted P Value
	hMAPT Animals	6 Months	No	0.925242	0.03446	0.03552	-0.00106	0.01083	0.09784	6	0.990864
		12 Months	No	0.90442	0.0344	0.03263	0.001773	0.01416	0.1252	6	0.990864
		24 Months	No	0.136439	0.03664	0.02102	0.01562	0.009285	1.682	7	0.35601
3-4A: PHF-1 Western Blot
Hp	WT Animals	Age	Below threshold?	P value	Mean of WT Female	Mean of WT Male	Difference	SE of difference	t ratio	df	Adjusted P Value
		6 Months	No	0.490723	0.07621	0.1008	-0.02464	0.03251	0.7579	4	0.867912
		12 Months	No	0.515446	0.09326	0.07431	0.01895	0.02659	0.7126	4	0.867912
		24 Months	No	0.622524	0.09122	0.07971	0.0115	0.0216	0.5326	4	0.867912
	hMAPT Animals	Age	Discovery?	P value	Mean of hMAPT Female	Mean of hMAPT Male	Difference	SE of difference	t ratio	df	q value
		6 Months	No	0.806594	0.0433	0.04806	-0.004759	0.01819	0.2615	4	0.806594
		12 Months	No	0.52167	0.04999	0.04207	0.007913	0.01128	0.7015	4	0.7712
		24 Months	No	0.117463	0.05016	0.07159	-0.02143	0.01077	1.99	4	0.312616
